# Supplementary material for: Acetato­aqua­{4,4′,6,6′-tetra-tert-butyl-2,2′-[(2-pyridyl­meth­yl)imino­dimethyl­ene]diphenolato}manganese(III) ethanol solvate
Source: Acta Crystallogr Sect E Struct Rep Online. 2010 Jun 16;66(Pt 7):m771. doi: 10.1107/S1600536810021288 (PMC3006980; doi:10.1107/S1600536810021288)
Supplement: Supplementary file 1 [file e-66-0m771-sup1.cif]

##############################################################################
###                                                                        ###
###        Electronic paper (Acta Crystallographica Section E)             ###
###                                                                        ###
##############################################################################
#                                                                            #
# This CIF contains the data in a paper accepted for publication in Acta     #
# Crystallographica Section E. It conforms to the requirements of Notes      #
# for Authors for Section E, and has been peer reviewed under the auspices   #
# of the IUCr Commission on Journals.                                        #
#                                                                            #
# Full details of the Crystallographic Information File format               #
# are given in the paper "The Crystallographic Information File (CIF):       #
# a New Standard Archive File for Crystallography" by S. R. Hall, F. H.      #
# Allen and I. D. Brown [Acta Cryst. (1991), A47, 655-685].                  #
#                                                                            #
# The current version of the core CIF dictionary is obtainable from          #
# ftp://ftp.iucr.org/pub/cif_core.dic. The current version number is 2.4.    #
#                                                                            #
# Software is freely available for graphical display of the structure(s) in  #
# this CIF.  For information consult the CIF home page http://www.iucr.org/  #
# cif/home.html                                                              #
#                                                                            #
# This file may be used for bona fide research purposes within the           #
# scientific community so long as proper attribution is given to the journal # 
# article from which it was obtained.                                        #
#                                                                            #
##############################################################################
                                             
data_I
_audit_creation_method     SHELXL-97
_chemical_name_systematic
;
Acetatoaqua{4,4',6,6'-tetra-<i>tert</i>-butyl-2,2'-[(2-
pyridylmethyl)iminodimethylene]diphenolato}manganese(III) ethanol solvate
;
_chemical_name_common     Compound1
_chemical_formula_moiety     'C38 H55 Mn N2 O5, C2 H6 O'
_chemical_formula_sum     'C40 H61 Mn N2 O6'
_chemical_formula_iupac     '[Mn (C36 H50 N2 O2) (C2 H3 O2) (H2 O)], C2 H6 O'
_chemical_formula_weight     720.87
_chemical_melting_point     ?
_symmetry_cell_setting     monoclinic
_symmetry_space_group_name_H-M     'P 21/c'
_symmetry_space_group_name_Hall     '-P 2ybc'
loop_
    _symmetry_equiv_pos_as_xyz
    'x, y, z'
    '-x, y+1/2, -z+1/2'
    '-x, -y, -z'
    'x, -y-1/2, z-1/2'
_cell_length_a     16.505(3)
_cell_length_b     10.8310(16)
_cell_length_c     26.512(5)
_cell_angle_alpha     90.00
_cell_angle_beta     118.798(3)
_cell_angle_gamma     90.00
_cell_volume     4153.2(12)
_cell_formula_units_Z     4
_cell_measurement_reflns_used     15117
_cell_measurement_theta_min     1.9850
_cell_measurement_theta_max     30.6497
_cell_measurement_temperature     153(2)
_exptl_crystal_description     'Irregular'
_exptl_crystal_colour     'Purple'
_exptl_crystal_size_max     0.40
_exptl_crystal_size_mid     0.30
_exptl_crystal_size_min     0.24
_exptl_crystal_density_diffrn     1.153
_exptl_crystal_density_meas     ?
_exptl_crystal_density_method     'not measured'
_exptl_crystal_F_000     1552
_exptl_absorpt_coefficient_mu     0.361
_exptl_absorpt_correction_type     numerical
_exptl_absorpt_process_details     '(ABSCOR; Higashi, 2000)'
_exptl_absorpt_correction_T_min     0.9064
_exptl_absorpt_correction_T_max     0.9476
_exptl_special_details
;
;
_diffrn_ambient_temperature     153(2)
_diffrn_radiation_type     MoK\a
_diffrn_radiation_wavelength     0.71075
_diffrn_radiation_source     'fine-focus sealed tube'
_diffrn_radiation_monochromator     'graphite - Rigaku SHINE'
_diffrn_measurement_device_type     'Rigaku Saturn'
_diffrn_measurement_method     \w
_diffrn_detector_area_resol_mean     14.63
_diffrn_reflns_number     44205
_diffrn_reflns_av_R_equivalents     0.0315
_diffrn_reflns_av_sigmaI/netI     0.0222
_diffrn_reflns_theta_min     2.73
_diffrn_reflns_theta_max     26.50
_diffrn_reflns_theta_full     26.50
_diffrn_measured_fraction_theta_max     0.998
_diffrn_measured_fraction_theta_full     0.998
_diffrn_reflns_limit_h_min     -20
_diffrn_reflns_limit_h_max     20
_diffrn_reflns_limit_k_min     -13
_diffrn_reflns_limit_k_max     13
_diffrn_reflns_limit_l_min     -33
_diffrn_reflns_limit_l_max     33
_refine_special_details
;
Refinement of <i>F</i>^2^ against ALL reflections. The weighted <i>R</i>-factor
wR and goodness of fit <i>S</i> are based on <i>F</i>^2^, conventional
<i>R</i>-factors <i>R</i> are based on <i>F</i>, with <i>F</i> set to zero for
negative <i>F</i>^2^. The threshold expression of <i>F</i>^2^ >
\s(<i>F</i>^2^) is used only for calculating <i>R</i>-factors(gt) etc. and is
not relevant to the choice of reflections for refinement. <i>R</i>-factors
based on <i>F</i>^2^ are statistically about twice as large as those based on
<i>F</i>, and <i>R</i>- factors based on ALL data will be even larger.
;
_reflns_number_total     8589
_reflns_number_gt     8248
_reflns_threshold_expression     I>2\s(I)
_refine_ls_structure_factor_coef     Fsqd
_refine_ls_matrix_type     full
_refine_ls_R_factor_all     0.0518
_refine_ls_R_factor_gt     0.0501
_refine_ls_wR_factor_gt     0.1370
_refine_ls_wR_factor_ref     0.1383
_refine_ls_goodness_of_fit_ref     1.101
_refine_ls_restrained_S_all     1.101
_refine_ls_number_reflns     8589
_refine_ls_number_parameters     444
_refine_ls_number_restraints     0
_refine_ls_hydrogen_treatment     constr
_refine_ls_weighting_scheme     calc
_refine_ls_weighting_details
         'calc w=1/[\s^2^(Fo^2^)+(0.0690P)^2^+2.8924P] where P=(Fo^2^+2Fc^2^)/3'
_atom_sites_solution_hydrogens     geom
_atom_sites_solution_primary     direct
_atom_sites_solution_secondary     difmap
_refine_ls_shift/su_max     0.001
_refine_ls_shift/su_mean     0.000
_refine_diff_density_max     0.594
_refine_diff_density_min     -0.501
_refine_ls_extinction_method     none
_refine_ls_extinction_coef     ?
loop_
    _atom_type_symbol
    _atom_type_description
    _atom_type_scat_dispersion_real
    _atom_type_scat_dispersion_imag
    _atom_type_scat_source
    'C' 'C' 0.0033 0.0016
                         'International Tables Vol C Tables 4.2.6.8 and 6.1.1.4'
    'H' 'H' 0.0000 0.0000
                         'International Tables Vol C Tables 4.2.6.8 and 6.1.1.4'
    'Mn' 'Mn' 0.3368 0.7283
                         'International Tables Vol C Tables 4.2.6.8 and 6.1.1.4'
    'N' 'N' 0.0061 0.0033
                         'International Tables Vol C Tables 4.2.6.8 and 6.1.1.4'
    'O' 'O' 0.0106 0.0060
                         'International Tables Vol C Tables 4.2.6.8 and 6.1.1.4'
_computing_data_collection     'CrystalClear (Rigaku, 2005)'
_computing_cell_refinement     'CrystalClear (Rigaku, 2005)'
_computing_data_reduction     'CrystalClear (Rigaku, 2005)'
_computing_structure_solution     'SIR92 (Altomare et al., 1994)'
_computing_structure_refinement     'SHELXL97 (Sheldrick, 2008)'
_computing_molecular_graphics     'CrystalStructure (Rigaku/MSC, 2005)'
_computing_publication_material     'CrystalStructure (Rigaku/MSC, 2005)'
loop_
    _atom_site_type_symbol
    _atom_site_label
    _atom_site_fract_x
    _atom_site_fract_y
    _atom_site_fract_z
    _atom_site_U_iso_or_equiv
    _atom_site_adp_type
    _atom_site_calc_flag
    _atom_site_refinement_flags
    _atom_site_occupancy
    _atom_site_disorder_assembly
    _atom_site_disorder_group
    Mn Mn1 0.569186(18) 0.22108(3) 0.887302(11) 0.02241(10) Uani d . 1 . .
    O O1 0.44186(9) 0.23550(13) 0.85424(7) 0.0321(3) Uani d . 1 . .
    O O2 0.69749(9) 0.20020(12) 0.91944(6) 0.0268(3) Uani d . 1 . .
    O O3 0.55745(10) 0.04484(13) 0.90481(6) 0.0328(3) Uani d . 1 . .
    O O4 0.57756(14) -0.05365(15) 0.83781(8) 0.0495(4) Uani d . 1 . .
    O O5 0.55651(10) 0.18014(14) 0.80084(6) 0.0334(3) Uani d . 1 . .
    H H41A 0.4974 0.1796 0.7701 0.041 Uiso d . 1 . .
    H H41B 0.5646 0.0956 0.8061 0.041 Uiso d . 1 . .
    O O6 0.60773(12) 0.72486(15) 0.80117(7) 0.0424(4) Uani d . 1 . .
    H H42 0.6016 0.8027 0.8123 0.051 Uiso d . 1 . .
    N N1 0.57820(10) 0.41364(14) 0.88018(6) 0.0243(3) Uani d . 1 . .
    N N2 0.58705(12) 0.28484(16) 0.97301(7) 0.0288(4) Uani d . 1 . .
    C C1 0.38156(13) 0.32682(18) 0.82789(8) 0.0271(4) Uani d . 1 . .
    C C2 0.28873(14) 0.31164(19) 0.81628(9) 0.0325(4) Uani d . 1 . .
    C C3 0.25997(16) 0.1931(2) 0.83644(12) 0.0440(6) Uani d . 1 . .
    C C4 0.3141(2) 0.1835(3) 0.90203(13) 0.0579(7) Uani d . 1 . .
    H H4A 0.3029 0.2574 0.9191 0.070 Uiso calc R 1 . .
    H H4B 0.3802 0.1767 0.9145 0.070 Uiso calc R 1 . .
    H H4C 0.2937 0.1102 0.9146 0.070 Uiso calc R 1 . .
    C C5 0.2776(2) 0.0777(2) 0.80967(15) 0.0582(7) Uani d . 1 . .
    H H5A 0.2429 0.0839 0.7676 0.070 Uiso calc R 1 . .
    H H5B 0.2574 0.0042 0.8222 0.070 Uiso calc R 1 . .
    H H5C 0.3438 0.0711 0.8221 0.070 Uiso calc R 1 . .
    C C6 0.15607(19) 0.1929(3) 0.81807(17) 0.0650(9) Uani d . 1 . .
    H H6A 0.1413 0.2656 0.8341 0.078 Uiso calc R 1 . .
    H H6B 0.1409 0.1179 0.8325 0.078 Uiso calc R 1 . .
    H H6C 0.1200 0.1949 0.7760 0.078 Uiso calc R 1 . .
    C C7 0.22611(14) 0.4063(2) 0.78625(9) 0.0342(4) Uani d . 1 . .
    H H7 0.1636 0.3966 0.7778 0.041 Uiso calc R 1 . .
    C C8 0.25052(14) 0.5142(2) 0.76797(8) 0.0327(4) Uani d . 1 . .
    C C9 0.18036(15) 0.6155(2) 0.73282(9) 0.0392(5) Uani d . 1 . .
    C C10 0.08308(18) 0.5871(3) 0.72413(12) 0.0579(7) Uani d . 1 . .
    H H10A 0.0626 0.5065 0.7054 0.070 Uiso calc R 1 . .
    H H10B 0.0399 0.6511 0.6999 0.070 Uiso calc R 1 . .
    H H10C 0.0848 0.5856 0.7616 0.070 Uiso calc R 1 . .
    C C11 0.17281(18) 0.6194(3) 0.67266(11) 0.0511(6) Uani d . 1 . .
    H H11A 0.1527 0.5385 0.6542 0.061 Uiso calc R 1 . .
    H H11B 0.2333 0.6397 0.6763 0.061 Uiso calc R 1 . .
    H H11C 0.1276 0.6823 0.6492 0.061 Uiso calc R 1 . .
    C C12 0.2115(2) 0.7395(3) 0.76157(14) 0.0730(11) Uani d . 1 . .
    H H12A 0.2734 0.7578 0.7672 0.088 Uiso calc R 1 . .
    H H12B 0.2130 0.7380 0.7990 0.088 Uiso calc R 1 . .
    H H12C 0.1682 0.8034 0.7372 0.088 Uiso calc R 1 . .
    C C13 0.34281(14) 0.52737(19) 0.78144(8) 0.0299(4) Uani d . 1 . .
    H H13 0.3617 0.6006 0.7703 0.036 Uiso calc R 1 . .
    C C14 0.40805(13) 0.43584(18) 0.81089(8) 0.0264(4) Uani d . 1 . .
    C C15 0.50525(12) 0.45405(18) 0.82128(8) 0.0269(4) Uani d . 1 . .
    H H15A 0.5145 0.5426 0.8162 0.032 Uiso calc R 1 . .
    H H15B 0.5132 0.4071 0.7919 0.032 Uiso calc R 1 . .
    C C16 0.56725(14) 0.48099(18) 0.92526(8) 0.0294(4) Uani d . 1 . .
    H H16A 0.5015 0.5040 0.9098 0.035 Uiso calc R 1 . .
    H H16B 0.6038 0.5582 0.9348 0.035 Uiso calc R 1 . .
    C C17 0.59771(13) 0.40683(19) 0.97957(8) 0.0295(4) Uani d . 1 . .
    C C18 0.62907(16) 0.4634(2) 1.03279(9) 0.0414(5) Uani d . 1 . .
    H H18 0.6371 0.5504 1.0367 0.050 Uiso calc R 1 . .
    C C19 0.64830(17) 0.3901(3) 1.08012(10) 0.0478(6) Uani d . 1 . .
    H H19 0.6702 0.4262 1.1171 0.057 Uiso calc R 1 . .
    C C20 0.63538(17) 0.2641(3) 1.07310(10) 0.0449(6) Uani d . 1 . .
    H H20 0.6471 0.2125 1.1049 0.054 Uiso calc R 1 . .
    C C21 0.60499(16) 0.2145(2) 1.01892(9) 0.0367(5) Uani d . 1 . .
    H H21 0.5965 0.1277 1.0140 0.044 Uiso calc R 1 . .
    C C22 0.67118(13) 0.44181(19) 0.88544(9) 0.0308(4) Uani d . 1 . .
    H H22A 0.6774 0.3970 0.8549 0.037 Uiso calc R 1 . .
    H H22B 0.6751 0.5313 0.8794 0.037 Uiso calc R 1 . .
    C C23 0.74940(13) 0.40598(19) 0.94303(8) 0.0289(4) Uani d . 1 . .
    C C24 0.80855(14) 0.4939(2) 0.98171(9) 0.0339(4) Uani d . 1 . .
    H H24 0.7978 0.5791 0.9723 0.041 Uiso calc R 1 . .
    C C25 0.88294(14) 0.4583(2) 1.03370(9) 0.0345(4) Uani d . 1 . .
    C C26 0.94866(16) 0.5507(2) 1.07875(11) 0.0437(5) Uani d . 1 . .
    C C27 0.9188(2) 0.6838(3) 1.06142(15) 0.0642(8) Uani d . 1 . .
    H H27A 0.8558 0.6952 1.0554 0.077 Uiso calc R 1 . .
    H H27B 0.9201 0.7025 1.0257 0.077 Uiso calc R 1 . .
    H H27C 0.9610 0.7393 1.0920 0.077 Uiso calc R 1 . .
    C C28 1.04710(18) 0.5335(3) 1.08810(15) 0.0664(9) Uani d . 1 . .
    H H28A 1.0666 0.4478 1.0992 0.080 Uiso calc R 1 . .
    H H28B 1.0892 0.5891 1.1187 0.080 Uiso calc R 1 . .
    H H28C 1.0484 0.5527 1.0524 0.080 Uiso calc R 1 . .
    C C29 0.9485(2) 0.5255(3) 1.13607(13) 0.0650(8) Uani d . 1 . .
    H H29A 0.9677 0.4401 1.1481 0.078 Uiso calc R 1 . .
    H H29B 0.8861 0.5384 1.1308 0.078 Uiso calc R 1 . .
    H H29C 0.9916 0.5821 1.1657 0.078 Uiso calc R 1 . .
    C C30 0.89708(13) 0.3316(2) 1.04407(9) 0.0328(4) Uani d . 1 . .
    H H30 0.9497 0.3061 1.0786 0.039 Uiso calc R 1 . .
    C C31 0.83970(13) 0.24007(19) 1.00753(8) 0.0283(4) Uani d . 1 . .
    C C32 0.86199(14) 0.1024(2) 1.02091(9) 0.0322(4) Uani d . 1 . .
    C C33 0.95429(16) 0.0820(2) 1.07562(10) 0.0445(5) Uani d . 1 . .
    H H33A 0.9521 0.1204 1.1084 0.053 Uiso calc R 1 . .
    H H33B 1.0043 0.1193 1.0708 0.053 Uiso calc R 1 . .
    H H33C 0.9656 -0.0068 1.0826 0.053 Uiso calc R 1 . .
    C C34 0.78670(16) 0.0385(2) 1.02959(11) 0.0430(5) Uani d . 1 . .
    H H34A 0.7825 0.0778 1.0615 0.052 Uiso calc R 1 . .
    H H34B 0.8024 -0.0490 1.0384 0.052 Uiso calc R 1 . .
    H H34C 0.7272 0.0457 0.9943 0.052 Uiso calc R 1 . .
    C C35 0.86841(16) 0.0416(2) 0.97090(10) 0.0406(5) Uani d . 1 . .
    H H35A 0.8100 0.0534 0.9352 0.049 Uiso calc R 1 . .
    H H35B 0.8803 -0.0470 0.9785 0.049 Uiso calc R 1 . .
    H H35C 0.9190 0.0793 0.9669 0.049 Uiso calc R 1 . .
    C C36 0.76088(13) 0.27986(18) 0.95627(8) 0.0259(4) Uani d . 1 . .
    C C37 0.56916(15) -0.0520(2) 0.88233(10) 0.0367(5) Uani d . 1 . .
    C C38 0.5741(3) -0.1711(2) 0.91295(15) 0.0637(8) Uani d . 1 . .
    H H38A 0.5273 -0.2285 0.8861 0.076 Uiso calc R 1 . .
    H H38B 0.5628 -0.1547 0.9454 0.076 Uiso calc R 1 . .
    H H38C 0.6356 -0.2077 0.9273 0.076 Uiso calc R 1 . .
    C C39 0.6996(2) 0.7183(3) 0.81098(13) 0.0624(8) Uani d . 1 . .
    H H39A 0.7033 0.7619 0.7793 0.075 Uiso calc R 1 . .
    H H39B 0.7155 0.6307 0.8097 0.075 Uiso calc R 1 . .
    C C40 0.7703(3) 0.7727(4) 0.86721(17) 0.0810(11) Uani d . 1 . .
    H H40A 0.8319 0.7648 0.8707 0.097 Uiso calc R 1 . .
    H H40B 0.7687 0.7287 0.8990 0.097 Uiso calc R 1 . .
    H H40C 0.7563 0.8602 0.8686 0.097 Uiso calc R 1 . .
loop_
    _atom_site_aniso_label
    _atom_site_aniso_U_11
    _atom_site_aniso_U_22
    _atom_site_aniso_U_33
    _atom_site_aniso_U_12
    _atom_site_aniso_U_13
    _atom_site_aniso_U_23
    Mn1 0.02138(16) 0.01881(16) 0.02466(16) 0.00141(10) 0.00919(12) 0.00055(10)
    O1 0.0238(7) 0.0230(7) 0.0456(8) 0.0015(5) 0.0137(6) 0.0040(6)
    O2 0.0223(6) 0.0251(7) 0.0287(7) 0.0014(5) 0.0087(5) -0.0004(5)
    O3 0.0329(7) 0.0229(7) 0.0430(8) 0.0018(6) 0.0186(6) 0.0032(6)
    O4 0.0725(12) 0.0277(8) 0.0485(9) 0.0103(8) 0.0294(9) 0.0003(7)
    O5 0.0375(8) 0.0311(8) 0.0272(7) 0.0049(6) 0.0122(6) -0.0005(6)
    O6 0.0423(9) 0.0312(8) 0.0453(9) -0.0011(7) 0.0145(7) -0.0087(7)
    N1 0.0218(7) 0.0212(8) 0.0254(7) 0.0026(6) 0.0079(6) 0.0025(6)
    N2 0.0298(8) 0.0310(9) 0.0271(8) 0.0025(7) 0.0148(7) 0.0013(6)
    C1 0.0238(9) 0.0236(9) 0.0285(9) 0.0016(7) 0.0084(7) -0.0038(7)
    C2 0.0254(9) 0.0281(10) 0.0402(11) -0.0011(8) 0.0128(8) -0.0081(8)
    C3 0.0305(11) 0.0302(11) 0.0725(16) -0.0047(9) 0.0257(11) -0.0028(11)
    C4 0.0577(16) 0.0526(16) 0.0736(19) -0.0074(13) 0.0397(15) 0.0136(14)
    C5 0.0496(15) 0.0335(13) 0.093(2) -0.0084(11) 0.0355(15) -0.0092(13)
    C6 0.0382(14) 0.0462(15) 0.116(3) -0.0040(12) 0.0415(16) 0.0043(16)
    C7 0.0236(9) 0.0340(11) 0.0388(11) 0.0027(8) 0.0099(8) -0.0072(9)
    C8 0.0282(9) 0.0357(11) 0.0250(9) 0.0094(8) 0.0056(8) -0.0043(8)
    C9 0.0305(10) 0.0400(12) 0.0339(10) 0.0135(9) 0.0049(8) 0.0011(9)
    C10 0.0385(13) 0.073(2) 0.0539(15) 0.0227(13) 0.0158(11) 0.0095(14)
    C11 0.0445(13) 0.0565(16) 0.0406(12) 0.0159(12) 0.0112(11) 0.0107(11)
    C12 0.0608(18) 0.0446(16) 0.0658(19) 0.0244(14) -0.0077(15) -0.0124(14)
    C13 0.0312(10) 0.0279(10) 0.0243(8) 0.0059(8) 0.0085(8) 0.0011(7)
    C14 0.0246(9) 0.0262(9) 0.0235(8) 0.0019(7) 0.0076(7) -0.0022(7)
    C15 0.0250(9) 0.0236(9) 0.0263(9) 0.0029(7) 0.0076(7) 0.0053(7)
    C16 0.0301(9) 0.0223(9) 0.0298(9) 0.0017(7) 0.0096(8) -0.0042(7)
    C17 0.0245(9) 0.0316(10) 0.0291(9) 0.0027(8) 0.0104(7) -0.0043(8)
    C18 0.0379(11) 0.0448(13) 0.0345(11) 0.0052(10) 0.0120(9) -0.0106(10)
    C19 0.0436(13) 0.0687(18) 0.0267(10) 0.0108(12) 0.0134(9) -0.0070(10)
    C20 0.0446(13) 0.0624(16) 0.0304(11) 0.0108(11) 0.0202(10) 0.0081(10)
    C21 0.0384(11) 0.0418(12) 0.0339(11) 0.0039(9) 0.0206(9) 0.0070(9)
    C22 0.0236(9) 0.0281(10) 0.0359(10) -0.0003(7) 0.0105(8) 0.0082(8)
    C23 0.0213(8) 0.0282(10) 0.0332(10) -0.0005(7) 0.0100(8) 0.0026(8)
    C24 0.0251(9) 0.0271(10) 0.0446(11) -0.0018(8) 0.0129(9) 0.0012(9)
    C25 0.0257(9) 0.0366(11) 0.0373(10) -0.0043(8) 0.0121(8) -0.0064(9)
    C26 0.0315(11) 0.0415(13) 0.0470(13) -0.0067(9) 0.0099(10) -0.0123(10)
    C27 0.0541(16) 0.0422(15) 0.0723(19) -0.0112(13) 0.0113(14) -0.0152(14)
    C28 0.0325(12) 0.070(2) 0.083(2) -0.0160(13) 0.0170(13) -0.0335(17)
    C29 0.0725(19) 0.0625(19) 0.0508(15) -0.0115(16) 0.0223(14) -0.0231(14)
    C30 0.0249(9) 0.0385(11) 0.0297(9) 0.0011(8) 0.0089(8) -0.0005(8)
    C31 0.0223(9) 0.0333(10) 0.0276(9) 0.0034(8) 0.0107(8) 0.0026(8)
    C32 0.0273(9) 0.0321(11) 0.0312(10) 0.0050(8) 0.0093(8) 0.0048(8)
    C33 0.0372(12) 0.0412(13) 0.0396(12) 0.0103(10) 0.0060(10) 0.0066(10)
    C34 0.0391(12) 0.0374(12) 0.0503(13) 0.0061(10) 0.0198(10) 0.0167(10)
    C35 0.0376(11) 0.0367(12) 0.0422(12) 0.0145(9) 0.0149(10) -0.0001(9)
    C36 0.0200(8) 0.0288(10) 0.0271(9) 0.0009(7) 0.0099(7) 0.0003(7)
    C37 0.0367(11) 0.0229(10) 0.0462(12) 0.0007(8) 0.0165(10) 0.0005(8)
    C38 0.094(2) 0.0286(13) 0.084(2) 0.0047(14) 0.0548(19) 0.0088(13)
    C39 0.0674(19) 0.070(2) 0.0544(16) 0.0051(15) 0.0331(15) 0.0131(14)
    C40 0.062(2) 0.079(3) 0.080(2) -0.0136(18) 0.0171(18) 0.0095(19)
_geom_special_details
;
All esds (except the esd in the dihedral angle between two l.s. planes) are
estimated using the full covariance matrix. The cell esds are taken into
account individually in the estimation of esds in distances, angles and
torsion angles; correlations between esds in cell parameters are only used
when they are defined by crystal symmetry. An approximate (isotropic)
treatment of cell esds is used for estimating esds involving l.s. planes.
;
loop_
    _geom_bond_atom_site_label_1
    _geom_bond_atom_site_label_2
    _geom_bond_site_symmetry_2
    _geom_bond_distance
    _geom_bond_publ_flag
    Mn1 O1 . 1.8532(14) ?
    Mn1 O2 . 1.8770(14) ?
    Mn1 O3 . 1.9958(15) ?
    Mn1 N1 . 2.1058(16) ?
    Mn1 O5 . 2.2434(15) ?
    Mn1 N2 . 2.2543(17) ?
    O1 C1 . 1.337(2) ?
    O2 C36 . 1.345(2) ?
    O3 C37 . 1.266(3) ?
    O4 C37 . 1.253(3) ?
    O5 H41A . 0.9215 ?
    O5 H41B . 0.9263 ?
    O6 C39 . 1.412(4) ?
    O6 H42 . 0.9153 ?
    N1 C16 . 1.484(2) ?
    N1 C22 . 1.504(2) ?
    N1 C15 . 1.506(2) ?
    N2 C17 . 1.333(3) ?
    N2 C21 . 1.342(3) ?
    C1 C14 . 1.407(3) ?
    C1 C2 . 1.420(3) ?
    C2 C7 . 1.400(3) ?
    C2 C3 . 1.550(3) ?
    C3 C4 . 1.528(4) ?
    C3 C5 . 1.533(4) ?
    C3 C6 . 1.541(3) ?
    C4 H4A . 0.9800 ?
    C4 H4B . 0.9800 ?
    C4 H4C . 0.9800 ?
    C5 H5A . 0.9800 ?
    C5 H5B . 0.9800 ?
    C5 H5C . 0.9800 ?
    C6 H6A . 0.9800 ?
    C6 H6B . 0.9800 ?
    C6 H6C . 0.9800 ?
    C7 C8 . 1.396(3) ?
    C7 H7 . 0.9500 ?
    C8 C13 . 1.394(3) ?
    C8 C9 . 1.541(3) ?
    C9 C12 . 1.507(4) ?
    C9 C11 . 1.539(3) ?
    C9 C10 . 1.539(4) ?
    C10 H10A . 0.9800 ?
    C10 H10B . 0.9800 ?
    C10 H10C . 0.9800 ?
    C11 H11A . 0.9800 ?
    C11 H11B . 0.9800 ?
    C11 H11C . 0.9800 ?
    C12 H12A . 0.9800 ?
    C12 H12B . 0.9800 ?
    C12 H12C . 0.9800 ?
    C13 C14 . 1.394(3) ?
    C13 H13 . 0.9500 ?
    C14 C15 . 1.504(3) ?
    C15 H15A . 0.9900 ?
    C15 H15B . 0.9900 ?
    C16 C17 . 1.508(3) ?
    C16 H16A . 0.9900 ?
    C16 H16B . 0.9900 ?
    C17 C18 . 1.389(3) ?
    C18 C19 . 1.387(4) ?
    C18 H18 . 0.9500 ?
    C19 C20 . 1.379(4) ?
    C19 H19 . 0.9500 ?
    C20 C21 . 1.382(3) ?
    C20 H20 . 0.9500 ?
    C21 H21 . 0.9500 ?
    C22 C23 . 1.500(3) ?
    C22 H22A . 0.9900 ?
    C22 H22B . 0.9900 ?
    C23 C24 . 1.395(3) ?
    C23 C36 . 1.400(3) ?
    C24 C25 . 1.388(3) ?
    C24 H24 . 0.9500 ?
    C25 C30 . 1.397(3) ?
    C25 C26 . 1.535(3) ?
    C26 C27 . 1.521(4) ?
    C26 C28 . 1.532(3) ?
    C26 C29 . 1.545(4) ?
    C27 H27A . 0.9800 ?
    C27 H27B . 0.9800 ?
    C27 H27C . 0.9800 ?
    C28 H28A . 0.9800 ?
    C28 H28B . 0.9800 ?
    C28 H28C . 0.9800 ?
    C29 H29A . 0.9800 ?
    C29 H29B . 0.9800 ?
    C29 H29C . 0.9800 ?
    C30 C31 . 1.391(3) ?
    C30 H30 . 0.9500 ?
    C31 C36 . 1.422(3) ?
    C31 C32 . 1.536(3) ?
    C32 C35 . 1.530(3) ?
    C32 C33 . 1.531(3) ?
    C32 C34 . 1.534(3) ?
    C33 H33A . 0.9800 ?
    C33 H33B . 0.9800 ?
    C33 H33C . 0.9800 ?
    C34 H34A . 0.9800 ?
    C34 H34B . 0.9800 ?
    C34 H34C . 0.9800 ?
    C35 H35A . 0.9800 ?
    C35 H35B . 0.9800 ?
    C35 H35C . 0.9800 ?
    C37 C38 . 1.506(3) ?
    C38 H38A . 0.9800 ?
    C38 H38B . 0.9800 ?
    C38 H38C . 0.9800 ?
    C39 C40 . 1.501(5) ?
    C39 H39A . 0.9900 ?
    C39 H39B . 0.9900 ?
    C40 H40A . 0.9800 ?
    C40 H40B . 0.9800 ?
    C40 H40C . 0.9800 ?
loop_
    _geom_angle_atom_site_label_1
    _geom_angle_atom_site_label_2
    _geom_angle_atom_site_label_3
    _geom_angle_site_symmetry_1
    _geom_angle_site_symmetry_3
    _geom_angle
    _geom_angle_publ_flag
    O1 Mn1 O2 . . 177.70(6) ?
    O1 Mn1 O3 . . 88.60(6) ?
    O2 Mn1 O3 . . 89.65(6) ?
    O1 Mn1 N1 . . 89.26(6) ?
    O2 Mn1 N1 . . 92.70(6) ?
    O3 Mn1 N1 . . 170.77(6) ?
    O1 Mn1 O5 . . 90.40(6) ?
    O2 Mn1 O5 . . 88.25(6) ?
    O3 Mn1 O5 . . 94.41(6) ?
    N1 Mn1 O5 . . 94.59(6) ?
    O1 Mn1 N2 . . 91.08(7) ?
    O2 Mn1 N2 . . 90.47(6) ?
    O3 Mn1 N2 . . 92.22(6) ?
    N1 Mn1 N2 . . 78.84(6) ?
    O5 Mn1 N2 . . 173.24(6) ?
    C1 O1 Mn1 . . 134.32(13) ?
    C36 O2 Mn1 . . 124.42(12) ?
    C37 O3 Mn1 . . 128.95(14) ?
    Mn1 O5 H41A . . 116.2 ?
    Mn1 O5 H41B . . 96.1 ?
    H41A O5 H41B . . 98.1 ?
    C39 O6 H42 . . 105.3 ?
    C16 N1 C22 . . 109.90(15) ?
    C16 N1 C15 . . 110.22(14) ?
    C22 N1 C15 . . 107.91(14) ?
    C16 N1 Mn1 . . 111.93(12) ?
    C22 N1 Mn1 . . 107.80(11) ?
    C15 N1 Mn1 . . 108.97(11) ?
    C17 N2 C21 . . 119.11(19) ?
    C17 N2 Mn1 . . 112.33(13) ?
    C21 N2 Mn1 . . 127.22(15) ?
    O1 C1 C14 . . 121.37(17) ?
    O1 C1 C2 . . 118.80(18) ?
    C14 C1 C2 . . 119.83(18) ?
    C7 C2 C1 . . 117.6(2) ?
    C7 C2 C3 . . 122.53(19) ?
    C1 C2 C3 . . 119.92(19) ?
    C4 C3 C5 . . 109.5(2) ?
    C4 C3 C6 . . 108.1(2) ?
    C5 C3 C6 . . 106.4(2) ?
    C4 C3 C2 . . 109.9(2) ?
    C5 C3 C2 . . 111.0(2) ?
    C6 C3 C2 . . 111.8(2) ?
    C3 C4 H4A . . 109.5 ?
    C3 C4 H4B . . 109.5 ?
    H4A C4 H4B . . 109.5 ?
    C3 C4 H4C . . 109.5 ?
    H4A C4 H4C . . 109.5 ?
    H4B C4 H4C . . 109.5 ?
    C3 C5 H5A . . 109.5 ?
    C3 C5 H5B . . 109.5 ?
    H5A C5 H5B . . 109.5 ?
    C3 C5 H5C . . 109.5 ?
    H5A C5 H5C . . 109.5 ?
    H5B C5 H5C . . 109.5 ?
    C3 C6 H6A . . 109.5 ?
    C3 C6 H6B . . 109.5 ?
    H6A C6 H6B . . 109.5 ?
    C3 C6 H6C . . 109.5 ?
    H6A C6 H6C . . 109.5 ?
    H6B C6 H6C . . 109.5 ?
    C8 C7 C2 . . 123.54(19) ?
    C8 C7 H7 . . 118.2 ?
    C2 C7 H7 . . 118.2 ?
    C13 C8 C7 . . 117.34(18) ?
    C13 C8 C9 . . 119.4(2) ?
    C7 C8 C9 . . 123.19(19) ?
    C12 C9 C11 . . 109.7(3) ?
    C12 C9 C10 . . 109.3(2) ?
    C11 C9 C10 . . 107.0(2) ?
    C12 C9 C8 . . 110.81(18) ?
    C11 C9 C8 . . 107.95(18) ?
    C10 C9 C8 . . 112.0(2) ?
    C9 C10 H10A . . 109.5 ?
    C9 C10 H10B . . 109.5 ?
    H10A C10 H10B . . 109.5 ?
    C9 C10 H10C . . 109.5 ?
    H10A C10 H10C . . 109.5 ?
    H10B C10 H10C . . 109.5 ?
    C9 C11 H11A . . 109.5 ?
    C9 C11 H11B . . 109.5 ?
    H11A C11 H11B . . 109.5 ?
    C9 C11 H11C . . 109.5 ?
    H11A C11 H11C . . 109.5 ?
    H11B C11 H11C . . 109.5 ?
    C9 C12 H12A . . 109.5 ?
    C9 C12 H12B . . 109.5 ?
    H12A C12 H12B . . 109.5 ?
    C9 C12 H12C . . 109.5 ?
    H12A C12 H12C . . 109.5 ?
    H12B C12 H12C . . 109.5 ?
    C14 C13 C8 . . 121.6(2) ?
    C14 C13 H13 . . 119.2 ?
    C8 C13 H13 . . 119.2 ?
    C13 C14 C1 . . 120.08(18) ?
    C13 C14 C15 . . 118.51(18) ?
    C1 C14 C15 . . 121.34(17) ?
    C14 C15 N1 . . 113.64(15) ?
    C14 C15 H15A . . 108.8 ?
    N1 C15 H15A . . 108.8 ?
    C14 C15 H15B . . 108.8 ?
    N1 C15 H15B . . 108.8 ?
    H15A C15 H15B . . 107.7 ?
    N1 C16 C17 . . 113.15(16) ?
    N1 C16 H16A . . 108.9 ?
    C17 C16 H16A . . 108.9 ?
    N1 C16 H16B . . 108.9 ?
    C17 C16 H16B . . 108.9 ?
    H16A C16 H16B . . 107.8 ?
    N2 C17 C18 . . 122.0(2) ?
    N2 C17 C16 . . 116.18(17) ?
    C18 C17 C16 . . 121.6(2) ?
    C19 C18 C17 . . 118.5(2) ?
    C19 C18 H18 . . 120.7 ?
    C17 C18 H18 . . 120.7 ?
    C20 C19 C18 . . 119.4(2) ?
    C20 C19 H19 . . 120.3 ?
    C18 C19 H19 . . 120.3 ?
    C19 C20 C21 . . 118.7(2) ?
    C19 C20 H20 . . 120.7 ?
    C21 C20 H20 . . 120.7 ?
    N2 C21 C20 . . 122.2(2) ?
    N2 C21 H21 . . 118.9 ?
    C20 C21 H21 . . 118.9 ?
    C23 C22 N1 . . 112.42(16) ?
    C23 C22 H22A . . 109.1 ?
    N1 C22 H22A . . 109.1 ?
    C23 C22 H22B . . 109.1 ?
    N1 C22 H22B . . 109.1 ?
    H22A C22 H22B . . 107.9 ?
    C24 C23 C36 . . 121.28(18) ?
    C24 C23 C22 . . 121.74(19) ?
    C36 C23 C22 . . 116.98(18) ?
    C25 C24 C23 . . 120.8(2) ?
    C25 C24 H24 . . 119.6 ?
    C23 C24 H24 . . 119.6 ?
    C24 C25 C30 . . 116.91(19) ?
    C24 C25 C26 . . 123.2(2) ?
    C30 C25 C26 . . 119.9(2) ?
    C27 C26 C28 . . 109.2(2) ?
    C27 C26 C25 . . 112.2(2) ?
    C28 C26 C25 . . 110.1(2) ?
    C27 C26 C29 . . 108.1(2) ?
    C28 C26 C29 . . 108.9(2) ?
    C25 C26 C29 . . 108.4(2) ?
    C26 C27 H27A . . 109.5 ?
    C26 C27 H27B . . 109.5 ?
    H27A C27 H27B . . 109.5 ?
    C26 C27 H27C . . 109.5 ?
    H27A C27 H27C . . 109.5 ?
    H27B C27 H27C . . 109.5 ?
    C26 C28 H28A . . 109.5 ?
    C26 C28 H28B . . 109.5 ?
    H28A C28 H28B . . 109.5 ?
    C26 C28 H28C . . 109.5 ?
    H28A C28 H28C . . 109.5 ?
    H28B C28 H28C . . 109.5 ?
    C26 C29 H29A . . 109.5 ?
    C26 C29 H29B . . 109.5 ?
    H29A C29 H29B . . 109.5 ?
    C26 C29 H29C . . 109.5 ?
    H29A C29 H29C . . 109.5 ?
    H29B C29 H29C . . 109.5 ?
    C31 C30 C25 . . 124.75(19) ?
    C31 C30 H30 . . 117.6 ?
    C25 C30 H30 . . 117.6 ?
    C30 C31 C36 . . 116.89(19) ?
    C30 C31 C32 . . 121.61(17) ?
    C36 C31 C32 . . 121.48(18) ?
    C35 C32 C33 . . 107.83(18) ?
    C35 C32 C34 . . 109.6(2) ?
    C33 C32 C34 . . 107.51(19) ?
    C35 C32 C31 . . 109.09(17) ?
    C33 C32 C31 . . 112.17(18) ?
    C34 C32 C31 . . 110.61(17) ?
    C32 C33 H33A . . 109.5 ?
    C32 C33 H33B . . 109.5 ?
    H33A C33 H33B . . 109.5 ?
    C32 C33 H33C . . 109.5 ?
    H33A C33 H33C . . 109.5 ?
    H33B C33 H33C . . 109.5 ?
    C32 C34 H34A . . 109.5 ?
    C32 C34 H34B . . 109.5 ?
    H34A C34 H34B . . 109.5 ?
    C32 C34 H34C . . 109.5 ?
    H34A C34 H34C . . 109.5 ?
    H34B C34 H34C . . 109.5 ?
    C32 C35 H35A . . 109.5 ?
    C32 C35 H35B . . 109.5 ?
    H35A C35 H35B . . 109.5 ?
    C32 C35 H35C . . 109.5 ?
    H35A C35 H35C . . 109.5 ?
    H35B C35 H35C . . 109.5 ?
    O2 C36 C23 . . 118.68(17) ?
    O2 C36 C31 . . 122.21(18) ?
    C23 C36 C31 . . 119.10(18) ?
    O4 C37 O3 . . 124.5(2) ?
    O4 C37 C38 . . 119.5(2) ?
    O3 C37 C38 . . 115.9(2) ?
    C37 C38 H38A . . 109.5 ?
    C37 C38 H38B . . 109.5 ?
    H38A C38 H38B . . 109.5 ?
    C37 C38 H38C . . 109.5 ?
    H38A C38 H38C . . 109.5 ?
    H38B C38 H38C . . 109.5 ?
    O6 C39 C40 . . 114.5(3) ?
    O6 C39 H39A . . 108.6 ?
    C40 C39 H39A . . 108.6 ?
    O6 C39 H39B . . 108.6 ?
    C40 C39 H39B . . 108.6 ?
    H39A C39 H39B . . 107.6 ?
    C39 C40 H40A . . 109.5 ?
    C39 C40 H40B . . 109.5 ?
    H40A C40 H40B . . 109.5 ?
    C39 C40 H40C . . 109.5 ?
    H40A C40 H40C . . 109.5 ?
    H40B C40 H40C . . 109.5 ?
loop_
    _geom_hbond_atom_site_label_D
    _geom_hbond_atom_site_label_H
    _geom_hbond_atom_site_label_A
    _geom_hbond_site_symmetry_A
    _geom_hbond_distance_DH
    _geom_hbond_distance_HA
    _geom_hbond_distance_DA
    _geom_hbond_angle_DHA
    O5 H41A O6 2_646 0.92 1.91 2.799(2) 160
    O6 H42 O4 1_565 0.91 1.81 2.723(3) 171
    O5 H41B O4 . 0.93 1.79 2.677(2) 160
    C4 H4B O1 . 0.98 2.36 2.991(4) 122
    C5 H5C O1 . 0.98 2.28 2.929(3) 123
    C15 H15B O5 . 0.99 2.54 3.202(3) 124
    C34 H34C O2 . 0.98 2.45 3.102(3) 123
    C35 H35A O2 . 0.98 2.32 3.010(3) 126
data_global
_journal_date_recd_electronic     2010-05-19
_journal_date_accepted     2010-06-03
_journal_name_full     'Acta Crystallographica, Section E'
_journal_year     2010
_journal_volume     66
_journal_issue      7
_journal_page_first     m771
_journal_page_last     m771
_journal_paper_category     QM
_journal_coeditor_code     PV2284
_publ_contact_author_name     'Prof. Chris Kozak'
_publ_contact_author_address
;
Department of chemistry
Memorial University of Newfoundland
St. Johns, NL, A1B 3X7, Canada
;
_publ_contact_author_email     'ckozak@mun.ca'
_publ_contact_author_fax     '1-709-737-3702'
_publ_contact_author_phone     '1-709-737-8082'
_publ_section_title
;\
Acetatoaqua{4,4',6,6'-tetra-<i>tert</i>-butyl-2,2'-[(2-pyridylmethyl)\
iminodimethylene]diphenolato}manganese(III) ethanol solvate
;
loop_
    _publ_author_name
    _publ_author_footnote
    _publ_author_address
    'Chard, Elliott' .
;
Department of Chemistry
Memorial University of Newfoundland
St John's, NL, Canada A1B 3X7
;
    'Dawe, Louise N.' .
;
C-CART X-Ray Diffraction Laboratory
Department of Chemistry
Memorial University of Newfoundland
St John's, NL, Canada A1B 3X7
;
    'Kozak, Christopher M.' .
;
Department of Chemistry
Memorial University of Newfoundland
St John's, NL, Canada A1B 3X7
;
_publ_section_synopsis     .
_cell_special_details     ?
