# Supplementary material for: Acetato­aqua­{4,4′,6,6′-tetra-tert-butyl-2,2′-[(2-pyridyl­meth­yl)imino­dimethyl­ene]diphenolato}manganese(III) ethanol solvate
Source: Acta Crystallogr Sect E Struct Rep Online. 2010 Jun 16;66(Pt 7):m771. doi: 10.1107/S1600536810021288 (PMC3006980; doi:10.1107/S1600536810021288)
Supplement: Supplementary file 2 [file e-66-0m771-Isup2.hkl]

# 
# h,k,l, Fc-squared, Fo-squared, sigma(Fo-squared) and status flag 
# 
data_I
_shelx_title '  _EFC11A' 
_shelx_refln_list_code          4 
_shelx_F_calc_maximum      212.56 
_exptl_crystal_F_000      1552.00 
_reflns_d_resolution_high  0.7965 
 
loop_ 
 _symmetry_equiv_pos_as_xyz 
 'x, y, z' 
 '-x, y+1/2, -z+1/2' 
 '-x, -y, -z' 
 'x, -y-1/2, z-1/2' 
 
_cell_length_a    16.5046 
_cell_length_b    10.8310 
_cell_length_c    26.5124 
_cell_angle_alpha  90.000 
_cell_angle_beta  118.798 
_cell_angle_gamma  90.000 
 
_shelx_F_squared_multiplier     1.000 
 
loop_ 
 _refln_index_h 
 _refln_index_k 
 _refln_index_l 
 _refln_F_squared_calc 
 _refln_F_squared_meas 
 _refln_F_squared_sigma 
 _refln_observed_status 
   3   0   0      736.10      794.04     12.34 o 
   4   0   0    12168.60    14269.86     67.32 o 
   5   0   0    20116.02    20522.41    166.26 o 
   6   0   0    41524.39    43270.72    317.40 o 
   8   0   0    13904.68    13370.38    151.55 o 
   9   0   0     1098.83      954.18     19.25 o 
  10   0   0     1412.29     1524.58     31.41 o 
  11   0   0     1685.64     1840.60     35.36 o 
  12   0   0      905.31      900.18     37.05 o 
  13   0   0     1804.65     1946.57     38.10 o 
  14   0   0     1298.65     1480.71     35.78 o 
  15   0   0     2737.29     2905.93     60.41 o 
  16   0   0     1264.44     1362.16     36.01 o 
  17   0   0       95.98       80.76      7.54 o 
  18   0   0       67.77       61.50      7.96 o 
   2   1   0      155.43      190.42      6.05 o 
   3   1   0    16726.02    14557.71     59.40 o 
   4   1   0    13521.48    13300.28     41.36 o 
   5   1   0      335.86      281.47      4.92 o 
   6   1   0       24.02       55.33      4.08 o 
   7   1   0      511.90      513.20      7.82 o 
   8   1   0        4.98       23.38      2.44 o 
   9   1   0     1097.70     1172.15     14.53 o 
  10   1   0     3645.92     3914.72     50.52 o 
  11   1   0     2537.81     2548.74     19.01 o 
  12   1   0     1779.47     1864.69     21.25 o 
  13   1   0       33.98       29.57      3.70 o 
  14   1   0        0.58        4.66      2.29 o 
  15   1   0       26.46       21.79      2.70 o 
  16   1   0      969.87     1020.53     26.08 o 
  17   1   0      570.67      592.62     23.20 o 
  18   1   0      206.50      222.69     12.44 o 
   0   2   0     1693.38     1308.51     10.87 o 
   1   2   0    20806.86    19116.73     93.71 o 
   2   2   0     3861.45     2869.87     30.43 o 
   3   2   0        6.95       33.52      2.10 o 
   4   2   0      995.86     1107.37      9.56 o 
   5   2   0     1588.88     1607.11     10.07 o 
   6   2   0     3414.28     3315.39     15.40 o 
   7   2   0     9796.74    10767.92     46.74 o 
   8   2   0     1279.29     1118.59     11.87 o 
   9   2   0      309.32      242.94     13.09 o 
  10   2   0      256.57      199.52     13.13 o 
  11   2   0      320.40      333.16     17.72 o 
  12   2   0       78.37       80.73      5.81 o 
  13   2   0     1012.84     1010.57     27.62 o 
  14   2   0      404.04      462.85     13.01 o 
  15   2   0     1729.04     1979.52     24.67 o 
  16   2   0       28.25       33.83      3.53 o 
  17   2   0      111.77      118.43      6.77 o 
   1   3   0     5180.54     4012.19     28.72 o 
   2   3   0     5382.44     5229.17     32.55 o 
   3   3   0      101.20      188.97      5.72 o 
   4   3   0     5773.06     5276.11     42.14 o 
   5   3   0     3733.63     3974.84     15.49 o 
   6   3   0        3.00        7.76      1.67 o 
   7   3   0      194.75      123.33      6.96 o 
   8   3   0      871.90      883.64     11.41 o 
   9   3   0     2194.04     2353.57     24.11 o 
  10   3   0     1222.77     1151.67     22.73 o 
  11   3   0      508.05      588.53     20.22 o 
  12   3   0      117.03       89.40      7.25 o 
  13   3   0      358.71      347.83     16.43 o 
  14   3   0      106.67       85.29      5.25 o 
  15   3   0      488.36      506.91     18.24 o 
  16   3   0      683.55      584.06     19.12 o 
  17   3   0       74.81       55.78      5.34 o 
   0   4   0    36758.11    38551.83    414.08 o 
   1   4   0    11292.65    12264.87     60.09 o 
   2   4   0      987.86     1245.71     12.41 o 
   3   4   0      138.19      159.66      4.34 o 
   4   4   0        4.19       35.32      2.99 o 
   5   4   0     2997.56     3190.33     28.93 o 
   6   4   0     3125.98     3292.03     12.49 o 
   7   4   0     1540.51     1493.29     30.26 o 
   8   4   0     2091.60     2140.02     32.50 o 
   9   4   0     1088.23     1023.20     22.38 o 
  10   4   0      501.93      499.62     18.53 o 
  11   4   0      268.72      277.72     14.96 o 
  12   4   0        3.18       11.37      1.80 o 
  13   4   0      324.16      350.96     10.84 o 
  14   4   0      763.63      871.48     24.83 o 
  15   4   0      625.23      650.21     23.05 o 
  16   4   0      593.83      557.95     19.89 o 
  17   4   0      140.78      109.31      6.07 o 
   1   5   0     5094.48     6294.20     48.04 o 
   2   5   0      588.77      807.25     10.05 o 
   3   5   0      594.16      390.50      8.07 o 
   4   5   0      411.76      423.05      9.04 o 
   5   5   0       38.09       60.10      2.65 o 
   6   5   0       10.17       17.23      2.15 o 
   7   5   0        1.65        2.98      2.57 o 
   8   5   0       47.98       47.87      3.61 o 
   9   5   0       47.99       43.65      3.60 o 
  10   5   0      627.79      616.08     19.96 o 
  11   5   0      572.01      558.37     18.43 o 
  12   5   0       54.18       61.77      6.34 o 
  13   5   0      143.00      121.99      6.48 o 
  14   5   0        0.49        3.40      2.17 o 
  15   5   0       38.59       37.73      5.09 o 
  16   5   0       15.21       12.99      2.90 o 
   0   6   0     8974.70     9650.04     48.41 o 
   1   6   0     1886.32     2154.64     18.23 o 
   2   6   0      155.87      208.90      7.28 o 
   3   6   0      186.63      190.08      6.93 o 
   4   6   0      137.26      186.84      7.62 o 
   5   6   0     3077.84     3203.38     18.88 o 
   6   6   0     1708.16     1891.36     19.89 o 
   7   6   0      737.04      742.84     25.78 o 
   8   6   0      184.84      234.62     11.97 o 
   9   6   0       94.82       91.94      5.52 o 
  10   6   0      156.90      131.27     10.04 o 
  11   6   0      773.73      705.06     29.48 o 
  12   6   0      454.76      460.47     32.88 o 
  13   6   0       70.91       72.77      5.86 o 
  14   6   0      343.38      373.61     21.17 o 
  15   6   0       91.14       83.23      6.29 o 
  16   6   0       35.91       35.24      5.21 o 
   1   7   0      694.18      681.09     14.41 o 
   2   7   0        9.44       16.89      2.18 o 
   3   7   0      507.57      509.93     13.62 o 
   4   7   0       70.65       77.61      5.89 o 
   5   7   0       13.37       19.92      2.14 o 
   6   7   0      533.20      539.73     16.95 o 
   7   7   0      117.61      116.28      9.13 o 
   8   7   0     2280.94     2154.03     28.11 o 
   9   7   0      278.08      267.25     13.24 o 
  10   7   0      247.52      212.02     17.12 o 
  11   7   0      543.11      525.15     18.86 o 
  12   7   0       49.13       39.86      9.81 o 
  13   7   0      227.87      224.46     10.97 o 
  14   7   0       11.56       13.37      2.44 o 
  15   7   0      186.94      168.59     12.60 o 
   0   8   0     3834.64     3884.68     51.94 o 
   1   8   0      725.46      728.29     18.03 o 
   2   8   0      550.31      515.31     13.95 o 
   3   8   0      824.40      751.39     17.10 o 
   4   8   0       49.91       64.50      5.08 o 
   5   8   0     1170.15     1121.52     20.35 o 
   6   8   0      778.34      655.44     15.69 o 
   7   8   0      523.64      463.89     17.60 o 
   8   8   0       96.59       70.15     23.19 o 
   9   8   0       21.33       16.47      4.63 o 
  10   8   0      175.88      182.15     16.94 o 
  11   8   0      218.71      215.26     26.42 o 
  12   8   0        7.26        7.58      4.51 o 
  13   8   0        0.15       -3.42      4.79 o 
  14   8   0        8.55        4.37      5.50 o 
   1   9   0      916.39      887.99     20.91 o 
   2   9   0      259.28      283.99     14.60 o 
   3   9   0      822.20      848.68     18.34 o 
   4   9   0        2.71       14.20      4.48 o 
   5   9   0      373.69      339.40     13.25 o 
   6   9   0       16.42       25.87      2.94 o 
   7   9   0       16.03       10.19      4.29 o 
   8   9   0      102.83      102.86     11.64 o 
   9   9   0      257.73      217.07     13.13 o 
  10   9   0      194.10      150.27     12.21 o 
  11   9   0       15.17        5.08      6.44 o 
  12   9   0       37.91       20.80      4.67 o 
  13   9   0       28.87       21.90      9.55 o 
   0  10   0      183.81      183.44     24.17 o 
   1  10   0       22.82       73.67      9.40 o 
   2  10   0      988.12      960.39     28.31 o 
   3  10   0       63.44       61.44      6.50 o 
   4  10   0      104.95      106.65     10.78 o 
   5  10   0        0.30        9.46      2.51 o 
   6  10   0      109.77       92.88     16.68 o 
   7  10   0      242.81      242.81     16.73 o 
   8  10   0        3.13       11.39      3.78 o 
   9  10   0      102.98      114.85     21.44 o 
  10  10   0        3.10        6.77      2.88 o 
  11  10   0        3.55        7.65      6.14 o 
  12  10   0      128.09      123.21     11.44 o 
   1  11   0      787.51      672.35     26.59 o 
   2  11   0     1107.54     1085.25     30.08 o 
   3  11   0      691.45      723.59     20.40 o 
   4  11   0     1009.33      995.12     39.48 o 
   5  11   0      220.56      178.29     26.95 o 
   6  11   0       57.22       50.11     13.46 o 
   7  11   0        0.08        0.45      5.04 o 
   8  11   0      161.71       86.06     57.90 o 
   9  11   0      163.29      150.21     13.45 o 
  10  11   0      173.64      185.22     23.16 o 
   0  12   0      509.82      420.98     20.94 o 
   1  12   0      344.75      339.02     16.80 o 
   2  12   0      132.09      143.36     10.34 o 
   3  12   0       12.50       11.82      6.02 o 
   4  12   0       30.99       29.44      4.45 o 
   5  12   0        0.51       10.54      3.93 o 
   6  12   0        0.87        8.39      2.94 o 
   7  12   0      185.50      194.44     15.07 o 
   8  12   0      109.38       94.26     10.82 o 
   1  13   0        0.35       10.75      2.98 o 
   2  13   0      163.42      176.82     13.93 o 
   3  13   0       14.95       29.69      5.75 o 
   4  13   0       14.16        3.73      3.22 o 
   5  13   0       44.86       38.74      6.57 o 
 -18   1   1      111.79      127.97      7.06 o 
 -17   1   1      150.27      135.20      6.23 o 
 -16   1   1       60.75       57.76      4.58 o 
 -15   1   1       28.80       39.18      3.71 o 
 -14   1   1     1186.38     1212.73     29.32 o 
 -13   1   1      108.23      107.44      6.71 o 
 -12   1   1        4.85        7.94      1.82 o 
 -11   1   1      372.46      351.54     13.83 o 
 -10   1   1       27.62       30.67      2.28 o 
  -9   1   1      111.74      126.25      7.94 o 
  -8   1   1     1496.07     1430.25     16.28 o 
  -7   1   1     5391.45     5183.45     23.91 o 
  -6   1   1      446.14      507.63      6.33 o 
  -5   1   1      898.77      619.73      5.72 o 
  -4   1   1      936.04      817.60      6.91 o 
  -3   1   1       97.78      152.28      4.61 o 
  -2   1   1     1117.84     1129.49     10.79 o 
   1   1   1     9667.00     9342.53     28.95 o 
   2   1   1      266.43      161.20      4.21 o 
   3   1   1    31137.24    30522.85    126.09 o 
   4   1   1     6839.84     6982.20     57.38 o 
   5   1   1      421.27      449.99      4.05 o 
   6   1   1      176.80      144.85      7.24 o 
   7   1   1     5970.33     6544.32     20.27 o 
   8   1   1      151.55      159.22      7.32 o 
   9   1   1     1419.48     1305.90     18.10 o 
  10   1   1      372.37      359.61     14.05 o 
  11   1   1      634.76      600.20     23.79 o 
  12   1   1      704.44      700.15     15.43 o 
  13   1   1      414.66      411.07     15.81 o 
  14   1   1       67.35       56.99      4.78 o 
  15   1   1        3.39        4.91      1.67 o 
  16   1   1       29.38       21.20      2.38 o 
  17   1   1      164.69      138.35      7.67 o 
 -18   2   1        0.22        4.42      1.72 o 
 -17   2   1       83.44       81.21      4.61 o 
 -16   2   1        7.88        8.31      1.85 o 
 -15   2   1       30.72       28.66      3.25 o 
 -14   2   1      202.29      172.52      8.38 o 
 -13   2   1      888.92      897.59     21.04 o 
 -12   2   1      230.54      184.08     13.61 o 
 -11   2   1     1482.91     1623.75     60.46 o 
 -10   2   1       63.29       45.88      5.03 o 
  -9   2   1      349.02      399.19     13.64 o 
  -8   2   1     1936.83     1745.71     20.49 o 
  -7   2   1      237.85      306.53      9.58 o 
  -6   2   1     1116.59     1113.64     10.72 o 
  -5   2   1     2100.05     2132.10     22.58 o 
  -4   2   1      429.56      547.34      5.54 o 
  -3   2   1     1929.33     2197.74     11.44 o 
  -2   2   1    21742.19    21800.49    282.40 o 
  -1   2   1     2017.94     2098.79     12.90 o 
   0   2   1     2884.89     2665.27     15.26 o 
   1   2   1       53.85       56.02      2.08 o 
   2   2   1     1570.67     1479.04      9.26 o 
   3   2   1      249.56      297.90      5.59 o 
   4   2   1      576.08      623.72      4.99 o 
   5   2   1      592.17      548.79      4.94 o 
   6   2   1      721.91      799.35      9.86 o 
   7   2   1     3784.59     4127.29     17.36 o 
   8   2   1      159.06      136.94      6.48 o 
   9   2   1        0.28        2.87      1.01 o 
  10   2   1      506.86      492.40     17.99 o 
  11   2   1     2607.15     2599.87     33.32 o 
  12   2   1       70.14       88.37      5.49 o 
  13   2   1     1135.36     1264.57     31.38 o 
  14   2   1       86.91       98.09      5.02 o 
  15   2   1       37.24       27.99      3.14 o 
  16   2   1      198.01      182.72      8.86 o 
  17   2   1       15.98       11.07      2.06 o 
 -18   3   1       17.46       13.92      4.01 o 
 -17   3   1        0.04        6.09      1.77 o 
 -16   3   1      140.34      135.05      8.64 o 
 -15   3   1       67.71       74.49      4.87 o 
 -14   3   1      284.28      280.79     11.12 o 
 -13   3   1     1344.76     1262.27     33.70 o 
 -12   3   1      378.35      377.23     17.06 o 
 -11   3   1        0.75        3.96      2.67 o 
 -10   3   1      185.05      136.44      9.95 o 
  -9   3   1     1280.27     1284.47     28.39 o 
  -8   3   1     3277.02     3235.67     15.90 o 
  -7   3   1     3481.77     3772.08     26.76 o 
  -6   3   1      148.42      159.10      4.74 o 
  -5   3   1     1299.23      884.55      9.72 o 
  -4   3   1     1179.05      976.32      8.92 o 
  -3   3   1     1375.61     1453.37     10.09 o 
  -2   3   1      146.92      146.54      4.18 o 
  -1   3   1     1776.40     1774.06     10.38 o 
   0   3   1    10362.80     9669.99     34.72 o 
   1   3   1     2958.79     3011.48     15.53 o 
   2   3   1     1159.41      927.94      6.86 o 
   3   3   1      155.92      159.39      4.15 o 
   4   3   1     1749.13     1440.70     11.59 o 
   5   3   1       20.72       23.48      2.43 o 
   6   3   1      869.95      975.16     11.49 o 
   7   3   1       56.39       57.19      4.72 o 
   8   3   1     1180.72     1176.40     15.01 o 
   9   3   1      745.43      643.44     16.80 o 
  10   3   1      190.31      163.16     23.29 o 
  11   3   1      388.68      441.89     18.50 o 
  12   3   1      288.57      263.14     15.27 o 
  13   3   1        0.71        0.81      1.38 o 
  14   3   1       97.17       62.18      5.16 o 
  15   3   1      142.85      139.95      6.75 o 
  16   3   1      927.40      994.78     26.54 o 
  17   3   1       92.07       74.51      6.30 o 
 -17   4   1      570.97      537.23     20.47 o 
 -16   4   1      466.64      457.85     16.50 o 
 -15   4   1      371.37      390.97     15.37 o 
 -14   4   1       16.65       15.11      2.37 o 
 -13   4   1      397.44      376.12     16.58 o 
 -12   4   1       10.34       19.32      2.63 o 
 -11   4   1      901.25      972.32     20.07 o 
 -10   4   1      177.97      232.15     10.83 o 
  -9   4   1     3592.65     3518.65     26.38 o 
  -8   4   1     5240.41     5490.34     46.74 o 
  -7   4   1     3021.72     3013.22     28.97 o 
  -6   4   1       74.67      115.01      9.81 o 
  -5   4   1     1506.45     1953.15     18.15 o 
  -4   4   1      248.37      196.52      4.76 o 
  -3   4   1     5211.75     5372.23     32.55 o 
  -2   4   1    28636.49    29635.10    142.87 o 
  -1   4   1    10587.81    10153.52     37.09 o 
   0   4   1    15601.78    15615.86     71.51 o 
   1   4   1     2395.96     2211.81     11.67 o 
   2   4   1     1324.92     1291.11      8.43 o 
   3   4   1      337.88      197.62      6.72 o 
   4   4   1        2.84       13.31      1.13 o 
   5   4   1     1722.42     1685.13     19.69 o 
   6   4   1     3745.94     3892.20     23.67 o 
   7   4   1     1975.76     1939.53     19.51 o 
   8   4   1      756.22      734.73     15.79 o 
   9   4   1      180.20      176.80      9.10 o 
  10   4   1        1.36       10.22      3.03 o 
  11   4   1     1972.29     2052.61     34.53 o 
  12   4   1     1216.75     1100.58     49.66 o 
  13   4   1      419.33      384.39     15.85 o 
  14   4   1      278.84      280.69     11.30 o 
  15   4   1      189.35      175.58      8.27 o 
  16   4   1       36.24       31.26      3.47 o 
  17   4   1       42.46       30.35      4.17 o 
 -17   5   1       29.91       24.25      3.27 o 
 -16   5   1        0.07        2.76      1.38 o 
 -15   5   1      134.87      131.48      8.23 o 
 -14   5   1       86.68       87.32      7.23 o 
 -13   5   1      604.40      620.70     21.81 o 
 -12   5   1     1854.05     1919.43     27.79 o 
 -11   5   1      550.50      561.70     21.12 o 
 -10   5   1      361.02      355.85     15.76 o 
  -9   5   1      376.11      353.49     11.54 o 
  -8   5   1      504.36      431.00     11.61 o 
  -7   5   1     3031.91     3137.81     21.80 o 
  -6   5   1     3701.52     3963.31     24.07 o 
  -5   5   1     5588.45     5497.73     26.84 o 
  -4   5   1       41.51      102.88      5.97 o 
  -3   5   1     1565.95     1868.02     30.71 o 
  -2   5   1     3171.75     3543.37     40.41 o 
  -1   5   1     7551.21     7651.09     19.58 o 
   0   5   1     1372.08     1265.29     14.82 o 
   1   5   1    12370.81    13126.20     43.20 o 
   2   5   1     2663.72     2750.05     20.64 o 
   3   5   1      356.34      261.22      6.32 o 
   4   5   1       25.53       28.93      2.60 o 
   5   5   1      688.62      677.89      8.39 o 
   6   5   1       24.24       18.94      1.30 o 
   7   5   1     2385.94     2172.57     30.25 o 
   8   5   1     1203.27     1214.42     23.19 o 
   9   5   1     1254.25     1225.97     22.96 o 
  10   5   1     1102.27      998.19     23.97 o 
  11   5   1       11.81       16.76      2.04 o 
  12   5   1        3.31        1.19      1.63 o 
  13   5   1      377.72      389.33     23.41 o 
  14   5   1      194.53      222.72     11.20 o 
  15   5   1      155.18      166.29      8.68 o 
  16   5   1      162.68      142.43     10.12 o 
 -16   6   1      148.29      132.05      8.49 o 
 -15   6   1      170.98      166.62      8.44 o 
 -14   6   1       21.54       28.85      3.99 o 
 -13   6   1      452.78      459.98     20.64 o 
 -12   6   1       86.02       81.37      5.82 o 
 -11   6   1      262.61      268.84     14.40 o 
 -10   6   1      833.08      775.38     15.89 o 
  -9   6   1     4029.02     3996.82     47.88 o 
  -8   6   1      729.42      681.74     16.95 o 
  -7   6   1      897.51      678.11     15.35 o 
  -6   6   1       42.58       54.32      4.40 o 
  -5   6   1      805.86      721.50     10.58 o 
  -4   6   1       68.96       43.18      3.25 o 
  -3   6   1      687.54      580.74     10.18 o 
  -2   6   1      623.04      531.72      9.62 o 
  -1   6   1     3407.85     3025.23     42.04 o 
   0   6   1     1415.00     1417.23     21.71 o 
   1   6   1      918.73      891.00     15.15 o 
   2   6   1      725.15      718.58      7.74 o 
   3   6   1     1218.57     1092.87     14.98 o 
   4   6   1      360.55      303.23      9.52 o 
   5   6   1     1118.27     1106.56     20.94 o 
   6   6   1     1785.30     1704.77     21.06 o 
   7   6   1     2640.64     2439.49     35.31 o 
   8   6   1        0.58        6.91      1.25 o 
   9   6   1       11.66       20.47      2.06 o 
  10   6   1      143.26      143.66     10.17 o 
  11   6   1        2.19        3.08      1.27 o 
  12   6   1        4.66        7.97      5.26 o 
  13   6   1      385.54      367.72     18.04 o 
  14   6   1      452.16      460.65     20.19 o 
  15   6   1        5.38        9.74      2.69 o 
 -15   7   1       58.63       48.96      5.16 o 
 -14   7   1      851.16      819.37     23.10 o 
 -13   7   1     1312.16     1300.98     31.99 o 
 -12   7   1       47.38       61.94      8.74 o 
 -11   7   1        5.35        3.85      1.07 o 
 -10   7   1      235.24      242.99     13.98 o 
  -9   7   1      108.64      117.27      7.96 o 
  -8   7   1     2295.98     2331.10     31.29 o 
  -7   7   1     2261.60     2319.56     66.66 o 
  -6   7   1     1057.53      954.47     18.29 o 
  -5   7   1     1546.36     1457.13     19.49 o 
  -4   7   1     1473.94     1486.94     18.04 o 
  -3   7   1      260.83      242.62      9.57 o 
  -2   7   1       55.32       50.43      4.65 o 
  -1   7   1     1274.41     1184.13     11.91 o 
   0   7   1     2397.48     2149.78     18.84 o 
   1   7   1      467.49      354.46      8.81 o 
   2   7   1     1440.87     1369.45     20.47 o 
   3   7   1     4177.55     4254.02     30.90 o 
   4   7   1     1006.00     1073.62     24.27 o 
   5   7   1      337.21      347.74     12.86 o 
   6   7   1        0.80        1.53      1.15 o 
   7   7   1     1163.43     1083.68     21.46 o 
   8   7   1     1826.73     1713.96     27.80 o 
   9   7   1     2403.54     2441.53     49.41 o 
  10   7   1     1418.14     1581.47     32.04 o 
  11   7   1      732.45      755.03     23.14 o 
  12   7   1      402.80      345.05     14.35 o 
  13   7   1       45.44       30.92      6.03 o 
  14   7   1      183.06      158.95      9.24 o 
  15   7   1     1004.76     1242.55     44.88 o 
 -14   8   1      101.03       93.90     14.72 o 
 -13   8   1        2.03        8.68      3.59 o 
 -12   8   1      264.20      260.39     18.89 o 
 -11   8   1       86.87       93.01      8.34 o 
 -10   8   1       65.59       52.10      7.23 o 
  -9   8   1      199.05      214.17     16.20 o 
  -8   8   1     2148.89     2110.57     29.58 o 
  -7   8   1      195.35      184.49     10.82 o 
  -6   8   1       11.96       23.12      2.10 o 
  -5   8   1      253.48      225.83     10.77 o 
  -4   8   1        6.84        8.79      2.16 o 
  -3   8   1     2288.58     2398.49     39.31 o 
  -2   8   1     1892.75     1907.26     30.52 o 
  -1   8   1     1897.69     2129.10     31.65 o 
   0   8   1     2252.16     2293.57     20.98 o 
   1   8   1      535.02      541.42     13.45 o 
   2   8   1      340.40      355.50     10.65 o 
   3   8   1     1799.80     1874.64     25.20 o 
   4   8   1      811.14      783.83     19.63 o 
   5   8   1      166.18      166.50      9.25 o 
   6   8   1     1712.49     1801.37     40.65 o 
   7   8   1     1542.66     1568.11     49.20 o 
   8   8   1      309.42      287.77     26.24 o 
   9   8   1      884.14      907.61     41.18 o 
  10   8   1      430.35      412.23     28.62 o 
  11   8   1        2.25        3.49      1.54 o 
  12   8   1      444.42      381.87     21.89 o 
  13   8   1      481.25      450.74     45.36 o 
  14   8   1      456.26      440.50     26.50 o 
 -13   9   1        5.16        5.15      2.41 o 
 -12   9   1      153.08      133.58     15.42 o 
 -11   9   1      239.09      267.64     20.42 o 
 -10   9   1       31.80       23.36      3.01 o 
  -9   9   1        5.83       13.66      3.45 o 
  -8   9   1      412.77      403.78     18.95 o 
  -7   9   1     1052.60     1048.49     27.95 o 
  -6   9   1       10.32       24.76      2.46 o 
  -5   9   1      239.70      181.54     11.00 o 
  -4   9   1      294.48      287.24     12.59 o 
  -3   9   1      688.61      571.68     20.15 o 
  -2   9   1     1627.63     1593.45     26.16 o 
  -1   9   1       43.13       21.21      2.25 o 
   0   9   1      263.80      257.07     15.37 o 
   1   9   1       11.91       22.99      3.02 o 
   2   9   1       70.97       89.34      6.77 o 
   3   9   1      594.28      593.25     24.80 o 
   4   9   1      210.60      177.08     12.63 o 
   5   9   1       37.29       29.60      3.07 o 
   6   9   1        4.99        8.41      1.32 o 
   7   9   1       13.12        9.29      1.95 o 
   8   9   1        3.34        6.29      3.31 o 
   9   9   1       30.33       34.37      4.82 o 
  10   9   1      121.75      137.73     15.49 o 
  11   9   1      133.04      161.15     11.05 o 
  12   9   1       69.80       68.74      7.41 o 
  13   9   1       46.47       45.67      6.48 o 
 -12  10   1        4.86        2.04      2.44 o 
 -11  10   1      135.81      117.04     25.54 o 
 -10  10   1      335.90      276.46     21.66 o 
  -9  10   1      764.53      839.58     34.53 o 
  -8  10   1     1075.95     1321.50     40.39 o 
  -7  10   1      230.51      232.74     14.48 o 
  -6  10   1       14.88       19.93      3.11 o 
  -5  10   1      446.40      396.28     14.01 o 
  -4  10   1       31.23       29.56      3.72 o 
  -3  10   1      324.30      328.17     17.85 o 
  -2  10   1      620.10      679.92     25.45 o 
  -1  10   1     2449.44     2442.10     42.81 o 
   0  10   1     2387.41     2370.48     52.86 o 
   1  10   1      609.91      606.90     26.84 o 
   2  10   1       45.19       64.38      5.62 o 
   3  10   1      402.72      407.42     17.49 o 
   4  10   1     2030.61     2056.54     32.85 o 
   5  10   1     1510.78     1581.76     29.87 o 
   6  10   1     1424.65     1428.86     26.24 o 
   7  10   1      362.99      363.36     15.36 o 
   8  10   1        5.36       14.40      2.99 o 
   9  10   1       81.78       86.34     15.39 o 
  10  10   1      298.79      293.06     38.16 o 
  11  10   1      159.91      127.29     26.14 o 
 -10  11   1      263.30      244.55     45.80 o 
  -9  11   1       53.48       41.23      5.22 o 
  -8  11   1      159.22      126.95     28.68 o 
  -7  11   1      889.04      845.27     42.70 o 
  -6  11   1     1376.17     1471.95     26.91 o 
  -5  11   1     1540.59     1746.62     31.01 o 
  -4  11   1      774.67      861.96     53.98 o 
  -3  11   1       34.33       46.49      5.83 o 
  -2  11   1       39.09       31.35      5.79 o 
  -1  11   1      432.50      411.64     22.02 o 
   0  11   1      979.41     1001.11     28.03 o 
   1  11   1     1126.75     1146.11     30.11 o 
   2  11   1      436.45      441.07     19.51 o 
   3  11   1     1411.98     1377.29     22.19 o 
   4  11   1      239.75      266.10     11.53 o 
   5  11   1      196.44      153.54     10.67 o 
   6  11   1      507.82      545.86     28.15 o 
   7  11   1      409.67      411.97     22.79 o 
   8  11   1     1356.98     1436.17     49.00 o 
   9  11   1      835.03      697.92     57.58 o 
  10  11   1      238.31      254.52     54.09 o 
  -8  12   1      423.24      421.35     28.67 o 
  -7  12   1      119.76       92.87     12.46 o 
  -6  12   1      257.95      184.99     30.91 o 
  -5  12   1        0.82        3.14      2.69 o 
  -4  12   1      310.38      287.73     20.20 o 
  -3  12   1      382.80      325.41     22.45 o 
  -2  12   1      645.76      650.40     30.27 o 
  -1  12   1      219.51      185.16      9.96 o 
   0  12   1       50.95       46.09      4.18 o 
   1  12   1       15.94       14.90      2.82 o 
   2  12   1        7.30        6.99      2.31 o 
   3  12   1      211.30      212.54     16.68 o 
   4  12   1      365.45      409.32     16.53 o 
   5  12   1      468.03      420.89     28.42 o 
   6  12   1      251.26      238.97     18.83 o 
   7  12   1       62.59       66.59      6.62 o 
   8  12   1        0.22        7.55      7.88 o 
  -5  13   1       11.16        8.27      3.53 o 
  -4  13   1       74.00       72.11     15.75 o 
  -3  13   1        2.27        2.03      4.19 o 
  -2  13   1      437.24      412.09     20.65 o 
  -1  13   1      101.01       89.45      7.68 o 
   0  13   1        3.08        7.76      5.36 o 
   1  13   1        3.51       21.32      4.41 o 
   2  13   1      163.21      112.16     10.33 o 
   3  13   1       18.09       14.71      3.33 o 
   4  13   1       14.53       11.46      3.03 o 
   5  13   1       27.12       27.84      4.09 o 
 -18   0   2     1015.64      944.14     48.46 o 
 -17   0   2     2216.80     2533.08     46.87 o 
 -16   0   2      201.56      220.56     13.31 o 
 -15   0   2        6.67       12.27      3.53 o 
 -14   0   2      102.77      114.57     10.58 o 
 -13   0   2      284.55      275.55     20.32 o 
 -12   0   2      289.44      415.05     27.12 o 
 -11   0   2    10338.22    10733.92   2041.86 o 
 -10   0   2     8942.44    10185.60    234.44 o 
  -9   0   2     6881.28     7613.89     50.55 o 
  -8   0   2     1373.08     1141.07     32.19 o 
  -7   0   2     1479.32     1488.20     57.11 o 
  -6   0   2    18619.29    17549.75    152.89 o 
  -5   0   2    31732.63    30769.55    209.86 o 
  -3   0   2    18223.04    20668.34    154.34 o 
   1   0   2      266.12      514.07     12.52 o 
   3   0   2    10654.04    11500.42     58.67 o 
   4   0   2    14984.30    14878.42    104.13 o 
   5   0   2    10773.11    10617.22     49.31 o 
   6   0   2     4385.36     4555.91     29.75 o 
   7   0   2       70.66      108.72      8.27 o 
   8   0   2      850.18      943.89     17.75 o 
   9   0   2    11514.69    12606.93    158.16 o 
  10   0   2     7834.91     7974.48     95.47 o 
  11   0   2     1249.71     1224.84     39.02 o 
  12   0   2     1882.71     1936.40     31.33 o 
  13   0   2       65.42       75.98     12.20 o 
  14   0   2      131.51      160.37     12.09 o 
  15   0   2       36.35       42.80      5.16 o 
  16   0   2      936.75     1126.70     42.76 o 
  17   0   2      845.13     1006.26    121.38 o 
 -18   1   2        4.42        8.07      1.92 o 
 -17   1   2      122.37      124.20      6.48 o 
 -16   1   2     1893.82     2135.43     26.73 o 
 -15   1   2     1431.63     1548.85     28.70 o 
 -14   1   2      591.66      652.19     21.65 o 
 -13   1   2      594.73      651.53     18.85 o 
 -12   1   2     2732.39     2734.92     29.21 o 
 -11   1   2       67.30       79.48      9.33 o 
 -10   1   2     1791.75     1923.74     26.32 o 
  -9   1   2      648.20      585.79     22.42 o 
  -8   1   2    31527.88    32378.99    221.99 o 
  -7   1   2    41784.57    43914.54    232.63 o 
  -6   1   2     3931.13     4502.81     20.15 o 
  -5   1   2       56.48       54.83      2.39 o 
  -4   1   2     1804.15     2672.42     21.66 o 
  -3   1   2     8386.12     8358.56     25.18 o 
  -2   1   2    20777.30    17622.87     64.17 o 
   1   1   2     4443.09     3899.13     28.49 o 
   2   1   2     3467.51     4217.39     17.44 o 
   3   1   2       43.99      115.79      4.78 o 
   4   1   2       16.92       68.30      2.44 o 
   5   1   2      252.49      290.16      5.75 o 
   6   1   2     6133.04     6775.70     21.05 o 
   7   1   2     2729.78     2516.09     20.26 o 
   8   1   2     1061.14      985.84     12.19 o 
   9   1   2     1616.19     1783.00     58.02 o 
  10   1   2      122.58      127.08     15.88 o 
  11   1   2       45.00       30.83      2.59 o 
  12   1   2       33.62       31.44      2.98 o 
  13   1   2      179.99      188.76     16.80 o 
  14   1   2     1043.96     1186.28     17.86 o 
  15   1   2      816.04      815.60     19.21 o 
  16   1   2      315.49      303.15     13.22 o 
  17   1   2      340.46      342.63     16.79 o 
 -18   2   2       63.20       47.91      4.30 o 
 -17   2   2      485.22      494.41     16.35 o 
 -16   2   2     1439.97     1612.92     22.30 o 
 -15   2   2       36.63       31.35      3.23 o 
 -14   2   2        2.90        5.19      1.78 o 
 -13   2   2       59.12       55.42      4.25 o 
 -12   2   2     3511.55     3625.36     36.37 o 
 -11   2   2      237.09      296.58     16.38 o 
 -10   2   2     1380.89     1284.92     19.01 o 
  -9   2   2      961.56     1017.63     14.05 o 
  -8   2   2      782.25      773.19      9.35 o 
  -7   2   2      403.17      406.44      5.70 o 
  -6   2   2       25.89       84.07      2.74 o 
  -5   2   2      360.61      237.41      6.23 o 
  -4   2   2       21.89       17.50      1.37 o 
  -3   2   2      578.45      879.32     14.06 o 
  -2   2   2        4.28        7.84      2.87 o 
  -1   2   2      787.32     1248.44     13.72 o 
   0   2   2     1632.12     1673.70     22.88 o 
   1   2   2     3074.52     2478.39     21.64 o 
   2   2   2     1306.19     1221.26      8.47 o 
   3   2   2     3047.83     2989.00     14.25 o 
   4   2   2      137.35      148.27      4.77 o 
   5   2   2     4649.13     4153.00     28.74 o 
   6   2   2     1107.64     1082.69     12.51 o 
   7   2   2      181.37      182.70      6.79 o 
   8   2   2      113.08       98.25      4.74 o 
   9   2   2      221.10      206.96     10.34 o 
  10   2   2     1413.28     1356.02     23.49 o 
  11   2   2        6.48       12.43      2.05 o 
  12   2   2     2444.58     2439.57     49.87 o 
  13   2   2      323.86      294.20     31.04 o 
  14   2   2        0.01        3.84      1.79 o 
  15   2   2      365.73      355.33     22.73 o 
  16   2   2       84.70       98.31      5.13 o 
  17   2   2        1.81        6.01      2.93 o 
 -18   3   2        9.69       11.18      1.85 o 
 -17   3   2      178.60      195.68      9.08 o 
 -16   3   2      851.21      883.58     19.94 o 
 -15   3   2      777.55      788.87     21.36 o 
 -14   3   2      190.43      233.01      9.29 o 
 -13   3   2     1678.70     1756.86     25.75 o 
 -12   3   2        3.26        3.39      2.44 o 
 -11   3   2      711.30      647.60     16.75 o 
 -10   3   2      120.57       98.40     12.61 o 
  -9   3   2     5621.18     6024.37     64.39 o 
  -8   3   2     5888.92     5489.70     29.99 o 
  -7   3   2     3422.87     3049.87     15.46 o 
  -6   3   2     1802.37     1906.15     21.23 o 
  -5   3   2     1725.96     1841.13     14.87 o 
  -4   3   2      490.27      314.01      4.59 o 
  -3   3   2     1203.83     1337.82      8.51 o 
  -2   3   2     8640.54     7506.47     60.96 o 
  -1   3   2     2517.59     2110.20     12.28 o 
   0   3   2        6.54       68.75      2.93 o 
   1   3   2     4667.61     5096.47     27.33 o 
   2   3   2      525.38      344.34      2.98 o 
   3   3   2      106.17      100.46      3.85 o 
   4   3   2       56.98       24.08      1.85 o 
   5   3   2      141.25      197.49      5.51 o 
   6   3   2     1623.95     1359.14     14.15 o 
   7   3   2     7839.09     8039.65     60.67 o 
   8   3   2      935.17     1083.54     16.25 o 
   9   3   2      936.91      877.89     17.49 o 
  10   3   2     2706.32     2780.47     29.96 o 
  11   3   2       20.06        7.61      2.46 o 
  12   3   2       10.94        8.71      1.93 o 
  13   3   2        6.38       11.75      1.95 o 
  14   3   2     2030.25     2312.79     37.43 o 
  15   3   2      712.29      708.80     21.10 o 
  16   3   2       83.13       66.64      5.52 o 
  17   3   2       41.14       31.38      3.74 o 
 -17   4   2      271.30      249.99     12.84 o 
 -16   4   2       56.37       60.58      4.78 o 
 -15   4   2       56.49       41.06      3.64 o 
 -14   4   2       58.87       54.24      4.83 o 
 -13   4   2      288.88      285.59     16.76 o 
 -12   4   2       27.86       20.02      3.72 o 
 -11   4   2        5.73        8.73      1.38 o 
 -10   4   2     1741.39     1940.77     26.47 o 
  -9   4   2     1149.70     1243.19     15.67 o 
  -8   4   2      274.40      249.21     11.19 o 
  -7   4   2        1.69       10.51      1.79 o 
  -6   4   2       76.11       49.54      3.28 o 
  -5   4   2     4835.46     4924.36     34.89 o 
  -4   4   2     2768.82     2851.40     22.99 o 
  -3   4   2       44.14      109.96      4.71 o 
  -2   4   2     3513.81     3917.62     39.13 o 
  -1   4   2     2336.76     2255.43     18.78 o 
   0   4   2     2486.25     2484.94     14.56 o 
   1   4   2      355.11      311.01      6.13 o 
   2   4   2     2542.73     2291.47     21.43 o 
   3   4   2     7158.84     8055.25     26.64 o 
   4   4   2      272.80      155.28      5.96 o 
   5   4   2       26.01       12.94      2.96 o 
   6   4   2      878.51      852.46     12.16 o 
   7   4   2       68.64       61.62      3.26 o 
   8   4   2     1466.70     1545.00     37.44 o 
   9   4   2      481.66      505.66     20.54 o 
  10   4   2     1009.89      930.26     37.68 o 
  11   4   2      763.94      809.68     21.37 o 
  12   4   2       92.34       75.44      9.70 o 
  13   4   2      251.33      219.50     10.49 o 
  14   4   2        0.97        4.48      2.10 o 
  15   4   2      521.85      486.76     17.91 o 
  16   4   2      280.29      252.83     13.72 o 
 -17   5   2       98.33       92.43      6.08 o 
 -16   5   2      302.31      308.46     18.12 o 
 -15   5   2       74.82       79.09      5.31 o 
 -14   5   2      185.94      209.16      9.99 o 
 -13   5   2      516.31      537.45     14.97 o 
 -12   5   2      284.84      271.43     15.80 o 
 -11   5   2       48.86       61.90      4.28 o 
 -10   5   2     1804.78     1839.91     24.35 o 
  -9   5   2     1702.90     1815.93     27.46 o 
  -8   5   2     6355.75     6688.10     58.57 o 
  -7   5   2     2720.80     2638.20     34.96 o 
  -6   5   2      955.59     1035.72     19.30 o 
  -5   5   2      284.43      199.11      7.73 o 
  -4   5   2     6835.29     8021.72     28.52 o 
  -3   5   2     6081.09     7410.90     42.36 o 
  -2   5   2    12263.77    13231.16     34.43 o 
  -1   5   2    10758.04    11678.88     17.68 o 
   0   5   2     3161.64     3935.05     31.05 o 
   1   5   2      997.45     1121.42     23.99 o 
   2   5   2     1822.92     1754.61     23.21 o 
   3   5   2     1277.29     1308.44     15.31 o 
   4   5   2     1810.43     2022.04     21.08 o 
   5   5   2      162.92      104.73      5.12 o 
   6   5   2     1898.72     1706.11     25.69 o 
   7   5   2     1322.86     1322.87     20.41 o 
   8   5   2      387.17      349.10     19.12 o 
   9   5   2      336.89      369.49     17.97 o 
  10   5   2       75.62       67.64      5.97 o 
  11   5   2      315.72      307.49     18.56 o 
  12   5   2      309.32      326.49     14.40 o 
  13   5   2      998.00     1180.05     34.78 o 
  14   5   2      395.26      383.69     21.07 o 
  15   5   2      373.68      383.87     18.20 o 
  16   5   2       61.51       46.10      4.67 o 
 -16   6   2        1.87        6.14      2.30 o 
 -15   6   2       44.61       43.16      5.31 o 
 -14   6   2       22.49       15.55      4.19 o 
 -13   6   2      294.08      277.16      9.71 o 
 -12   6   2       67.43       74.88      7.66 o 
 -11   6   2      567.54      543.82     14.84 o 
 -10   6   2      510.80      491.91     18.16 o 
  -9   6   2     1018.14     1055.02     25.54 o 
  -8   6   2      947.27      910.59     16.22 o 
  -7   6   2       29.84       34.35      2.51 o 
  -6   6   2        1.87       28.82      2.30 o 
  -5   6   2      196.70      211.08      7.10 o 
  -4   6   2      212.16      245.85      7.06 o 
  -3   6   2      887.92      851.80      9.48 o 
  -2   6   2      322.48      426.69      8.50 o 
  -1   6   2      473.21      474.24     10.27 o 
   0   6   2       11.53       44.06      3.60 o 
   1   6   2     1979.64     2032.35     15.40 o 
   2   6   2      488.64      454.22      7.89 o 
   3   6   2       30.58       65.13      5.10 o 
   4   6   2       46.19       55.47      4.28 o 
   5   6   2       26.10        7.68      1.14 o 
   6   6   2      156.37      187.53     12.83 o 
   7   6   2     1653.34     1796.39     26.45 o 
   8   6   2       73.56       96.17      7.49 o 
   9   6   2       51.24       41.52      3.98 o 
  10   6   2     1956.58     2133.78     34.45 o 
  11   6   2       58.33       55.18      6.52 o 
  12   6   2        1.05        3.60      3.29 o 
  13   6   2      176.40      182.31      9.66 o 
  14   6   2       61.91       70.32      5.05 o 
  15   6   2        8.90        7.60      1.88 o 
 -16   7   2       20.47       22.66      4.80 o 
 -15   7   2      141.58      117.99     14.64 o 
 -14   7   2       48.40       58.78      8.36 o 
 -13   7   2      470.19      453.11     22.92 o 
 -12   7   2     1047.81     1059.92     27.10 o 
 -11   7   2     1030.23     1038.56     36.96 o 
 -10   7   2        2.28        3.10      1.30 o 
  -9   7   2      125.88      145.64      8.37 o 
  -8   7   2       99.53      120.31      8.03 o 
  -7   7   2      583.11      527.09     16.44 o 
  -6   7   2     1284.61     1308.34     17.72 o 
  -5   7   2      386.19      313.45     12.07 o 
  -4   7   2       65.74       65.17      3.92 o 
  -3   7   2     1390.71     1635.76     23.81 o 
  -2   7   2     1153.22     1132.12     21.45 o 
  -1   7   2      294.39      322.44     15.34 o 
   0   7   2      549.31      547.71     14.51 o 
   1   7   2      730.91      670.37     11.17 o 
   2   7   2      298.40      285.74      7.56 o 
   3   7   2      477.34      420.55     10.96 o 
   4   7   2       68.14       57.77      4.32 o 
   5   7   2     1813.88     1730.79     32.62 o 
   6   7   2      825.23      833.12     27.73 o 
   7   7   2      481.17      537.84     39.93 o 
   8   7   2       12.74       20.40      2.26 o 
   9   7   2     1816.77     1677.56     31.43 o 
  10   7   2       65.76       79.19      7.65 o 
  11   7   2      411.83      386.87     15.69 o 
  12   7   2      120.88      117.03     12.58 o 
  13   7   2       46.93       50.29      6.13 o 
  14   7   2       11.22       13.34      3.18 o 
 -15   8   2        0.66        2.96      4.83 o 
 -14   8   2       38.94       44.33      4.90 o 
 -13   8   2       43.91       59.97      7.76 o 
 -12   8   2        5.74       12.97      2.41 o 
 -11   8   2      252.60      218.07     17.53 o 
 -10   8   2      825.58      750.69     26.21 o 
  -9   8   2      178.71      143.16     13.42 o 
  -8   8   2      292.62      244.05     15.62 o 
  -7   8   2        0.81        9.78      1.38 o 
  -6   8   2      663.62      724.12     14.71 o 
  -5   8   2       14.39        9.49      2.44 o 
  -4   8   2      405.93      384.94     15.92 o 
  -3   8   2      865.65      846.31     18.94 o 
  -2   8   2     1557.72     1490.33     17.51 o 
  -1   8   2      228.88      226.22     17.23 o 
   0   8   2        6.02       15.62     14.88 o 
   1   8   2      854.84      732.12     14.33 o 
   2   8   2      626.25      580.55     12.66 o 
   3   8   2      216.36      200.48     10.55 o 
   4   8   2      329.71      294.63     15.75 o 
   5   8   2      160.02      164.94      9.94 o 
   6   8   2      119.65       83.75     19.20 o 
   7   8   2      946.11      851.52     61.30 o 
   8   8   2       91.86       62.19     38.33 o 
   9   8   2      138.39      136.26      9.50 o 
  10   8   2      234.71      167.26     56.13 o 
  11   8   2       19.97       28.92      3.47 o 
  12   8   2      114.50      115.18      8.27 o 
  13   8   2       39.38       32.97      4.58 o 
  14   8   2      314.76      274.04     49.70 o 
 -14   9   2      184.92      163.36     14.59 o 
 -13   9   2       25.60       15.64      4.25 o 
 -12   9   2      303.48      300.99     22.35 o 
 -11   9   2        2.92        1.01      5.66 o 
 -10   9   2      136.21      127.83     16.06 o 
  -9   9   2       29.36       24.26      3.79 o 
  -8   9   2       10.02       23.05      3.45 o 
  -7   9   2      410.48      361.76     15.41 o 
  -6   9   2      265.68      234.77     12.82 o 
  -5   9   2      194.27      188.80     10.72 o 
  -4   9   2      235.78      296.86     15.12 o 
  -3   9   2     1789.19     1973.44     30.11 o 
  -2   9   2      428.83      405.91     15.30 o 
  -1   9   2     1204.92     1155.09     20.89 o 
   0   9   2      926.08      862.51     20.83 o 
   1   9   2       17.33       31.94      2.50 o 
   2   9   2     2195.31     2220.15     57.57 o 
   3   9   2      162.07      179.62     14.39 o 
   4   9   2       32.46       42.51      3.76 o 
   5   9   2       10.50       10.01      1.48 o 
   6   9   2       25.69       25.23      3.25 o 
   7   9   2        5.61        1.65      2.10 o 
   8   9   2      390.69      423.92     37.45 o 
   9   9   2        0.69        9.72      2.57 o 
  10   9   2      189.45      201.08     15.45 o 
  11   9   2       12.32       10.16      4.67 o 
  12   9   2        0.33        3.36      5.66 o 
 -12  10   2       70.71       64.04     10.57 o 
 -11  10   2       96.99       78.41     11.58 o 
 -10  10   2      204.41      202.86     27.95 o 
  -9  10   2      219.99      165.77     11.27 o 
  -8  10   2        2.13        0.81      1.90 o 
  -7  10   2        6.20        6.66      4.15 o 
  -6  10   2        5.50        7.21      2.26 o 
  -5  10   2      196.67      136.48     11.55 o 
  -4  10   2       19.34       20.19      2.31 o 
  -3  10   2      173.77      144.90     12.50 o 
  -2  10   2       14.73       34.02      3.42 o 
  -1  10   2      356.33      311.85     20.47 o 
   0  10   2        0.10        4.67      1.31 o 
   1  10   2      375.82      300.03     19.96 o 
   2  10   2      131.64      145.04     10.82 o 
   3  10   2        4.09       51.77      5.37 o 
   4  10   2       49.96       49.59      5.29 o 
   5  10   2       23.98       22.29      3.51 o 
   6  10   2       39.81       25.92      6.03 o 
   7  10   2       13.83       10.31      2.53 o 
   8  10   2       45.37       28.60     17.68 o 
   9  10   2       42.56       36.14      6.10 o 
  10  10   2      133.53      103.42     19.89 o 
  11  10   2       94.91       76.16     19.82 o 
 -11  11   2       11.57       17.31      3.90 o 
 -10  11   2      211.23      213.69     30.23 o 
  -9  11   2       49.05       43.22      5.24 o 
  -8  11   2      417.98      387.85     20.72 o 
  -7  11   2      514.28      501.95     32.26 o 
  -6  11   2      208.19      220.73     31.49 o 
  -5  11   2        9.03        4.48      8.82 o 
  -4  11   2      134.22      104.19      6.95 o 
  -3  11   2      167.66      156.46     25.72 o 
  -2  11   2      134.60      155.23     10.23 o 
  -1  11   2      120.84      141.41      9.08 o 
   0  11   2      503.88      500.13     20.03 o 
   1  11   2        2.25        6.44      1.98 o 
   2  11   2        5.68       24.04      3.20 o 
   3  11   2       85.40       81.87      6.13 o 
   4  11   2        0.63       19.52      2.55 o 
   5  11   2      162.43      184.99     13.38 o 
   6  11   2      215.98      208.31     29.05 o 
   7  11   2      226.00      203.46     20.05 o 
   8  11   2      231.07      255.37     46.17 o 
   9  11   2        3.61       -3.57      3.57 o 
  10  11   2       26.31       41.99     10.67 o 
  -9  12   2        6.96        4.18      1.68 o 
  -8  12   2       72.18       54.11     11.63 o 
  -7  12   2      115.70       99.73     15.06 o 
  -6  12   2      729.70      767.68     45.00 o 
  -5  12   2      248.41      236.42     20.48 o 
  -4  12   2      146.30      122.69     11.33 o 
  -3  12   2      474.36      455.65     18.39 o 
  -2  12   2      357.53      367.45     21.68 o 
  -1  12   2      100.04      105.59      8.69 o 
   0  12   2      106.14       92.51      7.50 o 
   1  12   2      417.59      395.33     19.35 o 
   2  12   2      240.92      223.78     11.42 o 
   3  12   2      146.23      149.81     10.71 o 
   4  12   2      192.69      197.74     12.45 o 
   5  12   2      158.77      144.06      9.99 o 
   6  12   2        5.76        4.42      2.88 o 
   7  12   2       12.53       12.05      3.00 o 
  -5  13   2       79.06       83.39     27.26 o 
  -4  13   2        1.47        0.77      5.53 o 
  -3  13   2       56.21       76.70     10.68 o 
  -2  13   2      354.04      383.69     18.86 o 
  -1  13   2       84.05       92.07      8.21 o 
   0  13   2       82.08       76.46      8.28 o 
   1  13   2       18.14       19.22      4.47 o 
   2  13   2       80.07       67.11      8.48 o 
   3  13   2       20.23        5.23      1.85 o 
   4  13   2        4.31        6.40      1.97 o 
 -18   1   3        0.47        5.65      3.90 o 
 -17   1   3        2.73        5.75      4.40 o 
 -16   1   3      267.60      240.16      8.92 o 
 -15   1   3      157.29      148.72      6.56 o 
 -14   1   3      478.06      485.95     18.14 o 
 -13   1   3      402.28      362.83     14.98 o 
 -12   1   3      102.22      130.05      7.99 o 
 -11   1   3     1189.27     1135.08     18.48 o 
 -10   1   3        5.58        9.98      1.13 o 
  -9   1   3        3.26       -0.99      1.09 o 
  -8   1   3     1237.06     1130.25     11.98 o 
  -7   1   3     2700.26     2734.39     15.28 o 
  -6   1   3      117.14      122.22      3.72 o 
  -5   1   3     5145.52     4969.18     17.87 o 
  -4   1   3      577.32      669.77     25.57 o 
  -3   1   3    10440.39    10176.91     27.91 o 
  -2   1   3       26.22       49.17      2.36 o 
  -1   1   3     3149.71     2896.41     13.07 o 
   0   1   3      892.80      829.70      5.78 o 
   1   1   3     8885.02     8694.47     25.10 o 
   2   1   3      270.01      241.45      5.91 o 
   3   1   3      677.19      841.42      7.91 o 
   4   1   3      529.46      385.63      3.66 o 
   5   1   3      172.42      152.91      8.18 o 
   6   1   3     8937.68     9596.89     46.71 o 
   7   1   3      864.43      885.52      9.34 o 
   8   1   3      880.57      880.49     13.19 o 
   9   1   3      117.19      143.14     10.86 o 
  10   1   3      180.83      170.25     10.50 o 
  11   1   3     2620.07     2616.66     26.86 o 
  12   1   3      338.71      347.25     15.40 o 
  13   1   3     1035.23     1102.34     22.40 o 
  14   1   3        0.55        2.79      2.07 o 
  15   1   3       71.51       69.64      4.04 o 
  16   1   3       25.58       17.45      3.49 o 
  17   1   3       15.72       13.59      3.21 o 
 -18   2   3      186.10      182.45     10.04 o 
 -17   2   3       19.66       12.56      2.29 o 
 -16   2   3       90.67       85.40      6.78 o 
 -15   2   3      885.00     1029.05     19.04 o 
 -14   2   3      956.16      939.89     28.15 o 
 -13   2   3      129.00      151.95      8.95 o 
 -12   2   3      149.16      157.10      8.72 o 
 -11   2   3      437.49      537.71     17.21 o 
 -10   2   3       96.93      113.11      5.92 o 
  -9   2   3      123.98      136.45      6.66 o 
  -8   2   3      157.02      108.68      4.29 o 
  -7   2   3        6.19       62.63      2.24 o 
  -6   2   3     5031.46     5412.98     18.52 o 
  -5   2   3      300.67      332.35      3.28 o 
  -4   2   3     2462.60     2262.55     22.20 o 
  -3   2   3     2973.81     3253.67     11.58 o 
  -2   2   3     4779.13     4724.20     38.17 o 
  -1   2   3     1745.12     2008.69     13.45 o 
   0   2   3    10006.65    10004.69     33.56 o 
   1   2   3     5560.00     5581.11     25.09 o 
   2   2   3       68.06       66.23      2.44 o 
   3   2   3      654.00      608.63      5.94 o 
   4   2   3       70.39       78.20      2.98 o 
   5   2   3     2169.68     2459.99     19.95 o 
   6   2   3       97.75       62.93      2.52 o 
   7   2   3      761.01      831.07      8.52 o 
   8   2   3       72.42       73.70      3.92 o 
   9   2   3     2033.25     2079.79     19.19 o 
  10   2   3      525.73      486.37     21.88 o 
  11   2   3       18.47       26.15      2.26 o 
  12   2   3      460.24      445.31     29.32 o 
  13   2   3        3.95        3.52      2.18 o 
  14   2   3        0.22        2.24      1.95 o 
  15   2   3       24.82       20.25      4.70 o 
  16   2   3      140.71      132.29      7.41 o 
 -18   3   3      171.86      145.79      8.65 o 
 -17   3   3      202.01      189.82      8.36 o 
 -16   3   3      104.39      113.67      5.61 o 
 -15   3   3      436.22      435.71     11.57 o 
 -14   3   3       20.76       15.48      2.60 o 
 -13   3   3      257.75      243.37     24.89 o 
 -12   3   3      541.60      522.25     21.25 o 
 -11   3   3      148.97      141.16     13.05 o 
 -10   3   3     3107.72     3025.33     68.60 o 
  -9   3   3     3644.26     3525.09     44.83 o 
  -8   3   3      222.14      235.57      8.74 o 
  -7   3   3      100.38       95.55      7.11 o 
  -6   3   3      301.27      406.86     10.23 o 
  -5   3   3     1551.51     1625.49     11.17 o 
  -4   3   3      524.08      544.85      6.68 o 
  -3   3   3     7705.19     6647.87     25.08 o 
  -2   3   3     2762.95     2745.13     21.83 o 
  -1   3   3      794.63      818.65      7.60 o 
   0   3   3     7049.00     6833.96     23.92 o 
   1   3   3     3855.47     3537.25     17.22 o 
   2   3   3        8.84       18.03      1.40 o 
   3   3   3      686.25      565.01      6.62 o 
   4   3   3     2214.67     2956.38     24.23 o 
   5   3   3        7.46       14.91      1.53 o 
   6   3   3      475.51      463.36     11.41 o 
   7   3   3       24.62       56.92      8.66 o 
   8   3   3      347.08      336.00     11.95 o 
   9   3   3       29.99       58.43      8.35 o 
  10   3   3      165.05      154.23      8.46 o 
  11   3   3      873.92      871.84     24.12 o 
  12   3   3     1694.89     1716.98     62.17 o 
  13   3   3      161.90      166.47      8.92 o 
  14   3   3       30.79       24.73      3.06 o 
  15   3   3        4.16        6.32      2.60 o 
  16   3   3       64.63       54.11      3.83 o 
 -18   4   3      204.72      166.65     10.18 o 
 -17   4   3       38.24       32.80      5.28 o 
 -16   4   3        9.83       21.10      3.59 o 
 -15   4   3       69.46       77.47      4.52 o 
 -14   4   3       65.98       69.92      5.18 o 
 -13   4   3     2796.55     2995.15     50.18 o 
 -12   4   3      942.02      948.69     20.66 o 
 -11   4   3      333.15      303.91     13.25 o 
 -10   4   3      456.99      536.79     18.96 o 
  -9   4   3      612.59      687.03     14.82 o 
  -8   4   3     2999.31     3316.60     20.87 o 
  -7   4   3     1565.30     1534.24     11.81 o 
  -6   4   3     3189.35     3154.78     27.20 o 
  -5   4   3       94.73       61.70      3.23 o 
  -4   4   3       98.24       72.71      8.12 o 
  -3   4   3    12882.91    14178.70     82.40 o 
  -2   4   3     7487.16     8621.42     26.58 o 
  -1   4   3     2530.53     2584.63     18.21 o 
   0   4   3     6983.03     6681.85     24.84 o 
   1   4   3     1407.60     1235.87      7.18 o 
   2   4   3     6393.23     6111.94     48.99 o 
   3   4   3      491.96      713.35     12.98 o 
   4   4   3     1363.06     1509.66     12.81 o 
   5   4   3     2025.79     2244.33     22.06 o 
   6   4   3      238.11      227.37      8.28 o 
   7   4   3      373.54      317.30     21.41 o 
   8   4   3     3742.45     3702.73     30.55 o 
   9   4   3      520.18      532.72     29.58 o 
  10   4   3     1599.09     1458.07     29.72 o 
  11   4   3       73.98       52.66      4.97 o 
  12   4   3       66.52       75.85      6.12 o 
  13   4   3        8.45       11.71      2.49 o 
  14   4   3      105.02      112.34      6.76 o 
  15   4   3      539.50      537.03     21.95 o 
  16   4   3      350.10      286.79     14.15 o 
 -17   5   3      437.47      448.35     17.34 o 
 -16   5   3      938.36      968.99     25.75 o 
 -15   5   3      414.88      398.69     14.70 o 
 -14   5   3       48.18       35.73      3.92 o 
 -13   5   3      176.02      162.64     11.05 o 
 -12   5   3      126.23      112.74      7.04 o 
 -11   5   3       65.11       72.60      4.66 o 
 -10   5   3     2518.36     2674.28     23.98 o 
  -9   5   3     8400.06     8085.56    164.44 o 
  -8   5   3     2831.16     2863.27     42.69 o 
  -7   5   3     1537.20     1628.63     15.37 o 
  -6   5   3      231.97      311.78      9.73 o 
  -5   5   3      108.50      123.97      6.91 o 
  -4   5   3      708.25      710.16     18.69 o 
  -2   5   3      917.79      774.39     13.35 o 
  -1   5   3     5483.63     5618.98     75.50 o 
   0   5   3     2486.74     2793.25     14.18 o 
   1   5   3      945.82      933.07     11.88 o 
   2   5   3     1261.05     1330.83     11.17 o 
   3   5   3      252.52      188.15      7.20 o 
   4   5   3      655.77      615.38     11.60 o 
   5   5   3     2096.46     1949.53     28.29 o 
   6   5   3     2567.70     2658.74     27.06 o 
   7   5   3      710.47      626.86     23.62 o 
   8   5   3        9.82        6.89      4.32 o 
   9   5   3      319.61      283.71     41.99 o 
  10   5   3       19.17       28.46      3.73 o 
  11   5   3      300.06      337.66     17.81 o 
  12   5   3      329.32      395.26     18.22 o 
  13   5   3      528.80      511.66     20.56 o 
  14   5   3      867.41      958.41     32.70 o 
  15   5   3       54.08       38.84      3.76 o 
 -17   6   3       32.87       32.07      3.93 o 
 -16   6   3      149.05      144.40      8.46 o 
 -15   6   3      729.59      704.53     24.77 o 
 -14   6   3      429.94      415.71     17.59 o 
 -13   6   3      821.47      942.63     23.29 o 
 -12   6   3       75.62       76.04      6.23 o 
 -11   6   3      355.63      395.56     14.49 o 
 -10   6   3      608.50      589.47     18.73 o 
  -9   6   3       48.08       39.59      3.25 o 
  -8   6   3      295.00      258.06      8.84 o 
  -7   6   3     2861.71     2785.62     34.17 o 
  -6   6   3      587.15      548.95     15.72 o 
  -5   6   3      139.72      101.25      7.00 o 
  -4   6   3      156.21      205.04      7.05 o 
  -3   6   3      317.65      384.83      7.88 o 
  -2   6   3      342.56      367.33      7.80 o 
  -1   6   3     3064.92     2830.23     23.67 o 
   0   6   3      524.60      482.74      9.40 o 
   1   6   3     1184.32     1127.74     14.49 o 
   2   6   3     2920.06     2744.91     21.38 o 
   3   6   3     4673.81     4590.95     36.90 o 
   4   6   3       76.63       89.86      5.55 o 
   5   6   3      328.05      331.60      9.62 o 
   6   6   3        5.90       18.99      2.05 o 
   7   6   3     5188.85     5259.92     55.63 o 
   8   6   3     1255.39     1213.82     37.46 o 
   9   6   3      993.05      930.54     24.55 o 
  10   6   3       38.81       38.56      4.22 o 
  11   6   3      113.39      129.70      8.54 o 
  12   6   3       90.53       87.74      6.13 o 
  13   6   3       47.80       41.43      4.41 o 
  14   6   3      116.87      110.90      6.94 o 
  15   6   3      369.31      328.83     16.39 o 
 -16   7   3      468.15      379.77     41.06 o 
 -15   7   3      161.67      137.68     24.02 o 
 -14   7   3       54.78       46.77      8.05 o 
 -13   7   3      194.05      182.35     19.41 o 
 -12   7   3      218.75      209.11      9.85 o 
 -11   7   3      560.73      548.40     20.61 o 
 -10   7   3     2527.70     2403.69     62.63 o 
  -9   7   3     2126.51     2012.39     31.82 o 
  -8   7   3      797.59      791.56     16.38 o 
  -7   7   3      373.40      301.08     12.96 o 
  -6   7   3      271.27      206.68     10.70 o 
  -5   7   3      175.49      127.16      9.97 o 
  -4   7   3     1827.05     1658.47     33.49 o 
  -3   7   3     1390.01     1252.84     14.52 o 
  -2   7   3     3513.54     3392.91     22.01 o 
  -1   7   3     3214.27     3280.74     29.84 o 
   0   7   3      804.32      881.99     16.27 o 
   1   7   3       57.74       65.96      4.21 o 
   2   7   3      171.09      173.54      7.44 o 
   3   7   3      791.54      774.93     16.61 o 
   4   7   3      352.00      339.76     11.99 o 
   5   7   3      963.87      922.31     24.83 o 
   6   7   3     5789.36     5978.32    821.91 o 
   7   7   3     1876.64     1819.45     43.26 o 
   8   7   3        7.20        4.54      1.31 o 
   9   7   3       27.07       51.71      6.00 o 
  10   7   3      267.09      248.04     12.82 o 
  11   7   3      230.23      257.99     16.01 o 
  12   7   3     1323.52     1436.17     32.90 o 
  13   7   3      821.33      888.74     33.52 o 
  14   7   3      456.05      378.58     17.81 o 
 -15   8   3       35.85       21.08      6.62 o 
 -14   8   3      613.33      586.69     32.49 o 
 -13   8   3      181.78      190.20     29.32 o 
 -12   8   3        4.39        9.01      2.44 o 
 -11   8   3      321.23      305.52     21.52 o 
 -10   8   3        8.10        8.45      3.58 o 
  -9   8   3       69.14       60.32      5.83 o 
  -8   8   3     1806.02     1774.49     24.35 o 
  -7   8   3      215.15      233.09     11.33 o 
  -6   8   3       87.27       52.55     14.24 o 
  -5   8   3     1221.62     1312.52     16.34 o 
  -4   8   3      227.65      268.66     11.75 o 
  -3   8   3      166.80      167.93      9.34 o 
  -2   8   3       71.44       74.19      6.02 o 
  -1   8   3      632.64      632.48     23.06 o 
   0   8   3      531.29      523.49     12.18 o 
   1   8   3     2582.76     2651.16     16.32 o 
   2   8   3     2993.94     2990.51     27.21 o 
   3   8   3        3.39        4.93      1.46 o 
   4   8   3      788.11      799.37     17.72 o 
   5   8   3       49.33       42.60      3.98 o 
   6   8   3      240.54      205.19     13.45 o 
   7   8   3      684.88      682.92     36.33 o 
   8   8   3     2328.14     2530.12     50.29 o 
   9   8   3     1719.80     1918.64     36.13 o 
  10   8   3     1534.16     1696.95     46.77 o 
  11   8   3      183.48      144.37     11.74 o 
  12   8   3       56.91       47.16      6.06 o 
  13   8   3      524.00      548.39     38.27 o 
 -14   9   3       33.92       15.79      4.56 o 
 -13   9   3       14.61        5.77      2.51 o 
 -12   9   3       49.71       53.21     17.21 o 
 -11   9   3       31.67       26.35      4.15 o 
 -10   9   3      192.74      213.90     27.15 o 
  -9   9   3      388.77      412.34     29.73 o 
  -8   9   3      402.58      375.50     20.22 o 
  -7   9   3      102.24       75.02      8.59 o 
  -6   9   3        0.35        4.94      3.02 o 
  -5   9   3      408.79      377.07     13.56 o 
  -4   9   3      131.85      142.92      8.42 o 
  -3   9   3      639.46      658.22     18.03 o 
  -2   9   3     2191.55     2155.01     43.96 o 
  -1   9   3      253.62      273.87     20.19 o 
   0   9   3      479.82      499.38     14.44 o 
   1   9   3      696.64      573.25     17.10 o 
   2   9   3     1450.36     1336.58     33.94 o 
   3   9   3        3.30        5.80      2.43 o 
   4   9   3       47.43       39.43      4.73 o 
   5   9   3      257.12      276.33     20.69 o 
   6   9   3      198.62      245.48     18.93 o 
   7   9   3      187.75      190.66     10.80 o 
   8   9   3       38.54       22.15     13.82 o 
   9   9   3       45.56       39.12      5.07 o 
  10   9   3      198.31      183.40     13.96 o 
  11   9   3      155.59      175.40     14.93 o 
  12   9   3      388.37      428.07     30.18 o 
 -13  10   3      200.56      215.74     50.25 o 
 -12  10   3      379.22      358.26     58.41 o 
 -11  10   3      117.80      100.42     18.73 o 
 -10  10   3       53.87       47.57      9.15 o 
  -9  10   3        3.12        3.82      2.01 o 
  -8  10   3      195.77      146.24     11.92 o 
  -7  10   3     1310.12     1514.92     50.28 o 
  -6  10   3      894.20      988.19     33.55 o 
  -5  10   3      398.89      387.65     25.64 o 
  -4  10   3      322.73      376.09     16.08 o 
  -3  10   3        7.17        4.03      1.74 o 
  -2  10   3      732.16      683.31     22.46 o 
  -1  10   3      453.92      404.89     23.02 o 
   0  10   3      454.94      479.90     19.39 o 
   1  10   3     1541.53     1579.50     31.61 o 
   2  10   3     2119.57     2038.93     32.88 o 
   3  10   3      271.98      288.56     12.67 o 
   4  10   3        0.52        5.17      1.85 o 
   5  10   3       37.21       39.16      5.52 o 
   6  10   3      308.29      294.21     17.23 o 
   7  10   3      564.49      583.94     17.93 o 
   8  10   3     1229.77     1437.59     46.37 o 
   9  10   3      743.54      733.60     41.81 o 
  10  10   3      548.32      503.50     32.87 o 
  11  10   3      303.38      311.94     36.80 o 
 -11  11   3      339.94      282.72     60.70 o 
 -10  11   3     1047.25     1114.15     40.30 o 
  -9  11   3      765.67      829.11     20.49 o 
  -8  11   3      845.60      848.68     29.31 o 
  -7  11   3      574.44      581.80     16.42 o 
  -6  11   3       88.08       79.88      6.79 o 
  -5  11   3      241.60      217.17     11.09 o 
  -4  11   3      672.21      658.44     27.40 o 
  -3  11   3     1131.35     1161.21     27.83 o 
  -2  11   3     1648.89     1636.38     42.93 o 
  -1  11   3     1672.22     1711.98     50.10 o 
   0  11   3       73.91       87.10      6.40 o 
   1  11   3        8.24        8.60      2.68 o 
   2  11   3      122.29      110.60      6.31 o 
   3  11   3     1327.26     1296.34     19.92 o 
   4  11   3     1135.48     1256.37     19.98 o 
   5  11   3     1853.30     2007.04     42.15 o 
   6  11   3     1192.86     1233.25     72.32 o 
   7  11   3      299.96      294.45     22.16 o 
   8  11   3        2.48        0.56     10.14 o 
   9  11   3      149.31      161.83     14.92 o 
  -9  12   3      175.28      135.43     11.67 o 
  -8  12   3       71.19       65.83     10.20 o 
  -7  12   3      132.13      150.85     14.68 o 
  -6  12   3      532.28      545.67     26.01 o 
  -5  12   3      213.01      183.11     21.14 o 
  -4  12   3       77.52       63.98      6.52 o 
  -3  12   3       90.25       80.23      7.56 o 
  -2  12   3      412.72      408.59     25.23 o 
  -1  12   3      334.32      332.31     16.18 o 
   0  12   3      494.75      498.84     18.04 o 
   1  12   3      336.92      308.16     15.78 o 
   2  12   3      568.53      617.41     15.93 o 
   3  12   3      352.50      389.91     24.63 o 
   4  12   3        6.03        9.39      2.78 o 
   5  12   3      124.18      105.83     10.61 o 
   6  12   3      367.12      345.87     14.08 o 
   7  12   3      834.60      889.01     54.39 o 
  -5  13   3       23.67       31.64      7.87 o 
  -4  13   3      344.25      372.61     33.98 o 
  -3  13   3       63.21       51.85     11.77 o 
  -2  13   3      146.68      107.32      8.60 o 
  -1  13   3       31.51       30.23      3.55 o 
   0  13   3       65.89       63.08      8.28 o 
   1  13   3       54.14       78.16      9.19 o 
   2  13   3       61.74       54.56      9.55 o 
   3  13   3        0.63        8.14      2.70 o 
   4  13   3        1.50        4.16      2.31 o 
 -19   0   4      385.86      372.95     24.88 o 
 -18   0   4       89.07      114.64      8.40 o 
 -17   0   4     1130.34     1078.61     30.13 o 
 -16   0   4     1680.35     1816.12     40.70 o 
 -15   0   4     3531.63     4104.58     74.29 o 
 -14   0   4     2137.62     2416.05     44.36 o 
 -13   0   4     1654.17     1804.64     45.23 o 
 -12   0   4       73.68      136.05     10.60 o 
 -11   0   4     1223.39     1355.44     24.18 o 
 -10   0   4    13415.90    13751.48    114.53 o 
  -9   0   4     6326.47     6395.80     42.27 o 
  -8   0   4    45183.18    52202.02   6203.78 o 
  -7   0   4    22587.74    23611.46     59.39 o 
  -6   0   4       24.51       96.49      4.46 o 
  -5   0   4    13537.27    14455.49     40.01 o 
  -4   0   4    27239.29    24942.21    160.90 o 
   0   0   4     6246.90     4415.70     26.79 o 
   1   0   4    13213.84    12240.83     85.08 o 
   2   0   4     7230.62     8438.42     53.90 o 
   3   0   4       36.40       55.60      3.14 o 
   4   0   4      775.22      668.15     11.71 o 
   5   0   4     7000.62     6875.73     32.05 o 
   6   0   4    11621.52    12389.55     62.28 o 
   7   0   4     5255.51     4923.06     34.52 o 
   8   0   4     5452.88     5827.28    133.05 o 
   9   0   4     1685.72     1579.35     30.68 o 
  10   0   4       90.90       80.72      8.12 o 
  11   0   4     1603.87     1720.05     39.51 o 
  12   0   4      369.50      418.44     34.76 o 
  13   0   4     1364.93     1402.04     27.77 o 
  14   0   4     1327.11     1344.36     24.18 o 
  15   0   4     1305.55     1349.23     38.73 o 
  16   0   4      728.37      742.43     55.32 o 
 -19   1   4      230.65      213.90      9.90 o 
 -18   1   4     1300.28     1443.36     29.37 o 
 -17   1   4     1083.03     1223.00     27.22 o 
 -16   1   4       95.00       87.77      4.67 o 
 -15   1   4      111.29       82.83      5.06 o 
 -14   1   4       10.59        3.46      2.68 o 
 -13   1   4      354.71      363.01     18.46 o 
 -12   1   4     2868.21     2977.14     47.64 o 
 -11   1   4     5776.22     5947.08     50.09 o 
 -10   1   4     5175.31     5289.00     26.07 o 
  -9   1   4      450.55      420.04     11.46 o 
  -8   1   4     1345.34     1603.59     13.03 o 
  -7   1   4     2050.63     1917.05     14.16 o 
  -6   1   4     6151.50     5227.73     22.97 o 
  -5   1   4       19.51      113.43      6.74 o 
  -4   1   4     4451.13     4253.16     34.01 o 
  -3   1   4    11692.27     9559.01     41.72 o 
  -2   1   4    10117.17     8451.76     31.19 o 
  -1   1   4    15992.75    13400.45    102.58 o 
   0   1   4     3072.63     3491.85     23.24 o 
   1   1   4     6216.94     5617.98     23.97 o 
   2   1   4     2209.98     2571.06     17.29 o 
   3   1   4      385.57      431.26      6.96 o 
   4   1   4      273.28      169.61      4.51 o 
   5   1   4      892.32      828.92      9.88 o 
   6   1   4       51.23       75.23      3.19 o 
   7   1   4      120.27      138.34      8.34 o 
   8   1   4     1244.47     1154.28     15.60 o 
   9   1   4     1344.86     1347.03     26.32 o 
  10   1   4      144.63      157.31      9.05 o 
  11   1   4       28.46       24.99      2.47 o 
  12   1   4      237.29      257.43     13.94 o 
  13   1   4      616.41      642.00     15.81 o 
  14   1   4        0.31        3.92      1.34 o 
  15   1   4       60.54       65.86      5.26 o 
  16   1   4      643.56      679.29     28.44 o 
 -19   2   4       81.79      100.39      7.41 o 
 -18   2   4        2.72        5.04      1.40 o 
 -17   2   4      416.44      382.65     17.53 o 
 -16   2   4     2419.71     2463.34     31.84 o 
 -15   2   4      831.57      963.90     20.36 o 
 -14   2   4      588.42      663.75     18.40 o 
 -13   2   4       41.96       59.57      4.10 o 
 -12   2   4        0.60        3.51      1.89 o 
 -11   2   4      798.54      778.71     15.33 o 
 -10   2   4      794.42      714.08     13.79 o 
  -9   2   4     3665.97     3628.50     19.02 o 
  -8   2   4      281.34      251.68      8.78 o 
  -7   2   4      442.60      363.05      8.21 o 
  -6   2   4      244.31      108.07      4.14 o 
  -5   2   4      315.32      342.24      3.81 o 
  -4   2   4     1263.26      869.65      7.69 o 
  -3   2   4        5.58       71.00      5.73 o 
  -2   2   4    10386.43     9553.53     66.26 o 
  -1   2   4      773.49     1120.56     15.83 o 
   0   2   4     5238.47     4069.00     25.42 o 
   1   2   4     3615.66     3387.73     17.77 o 
   2   2   4      786.86      714.03      6.49 o 
   3   2   4     2796.44     2594.71     13.65 o 
   4   2   4      343.59      192.51      9.09 o 
   5   2   4      581.40      489.85      8.23 o 
   6   2   4     1877.81     2031.73     14.72 o 
   7   2   4     1447.62     1514.84     11.71 o 
   8   2   4        3.80       16.17      3.04 o 
   9   2   4     1602.49     1581.72     19.90 o 
  10   2   4       11.54       11.24      2.76 o 
  11   2   4      237.21      257.62     13.91 o 
  12   2   4        9.56        9.05      2.91 o 
  13   2   4      767.84      744.72     18.85 o 
  14   2   4      677.54      671.25     26.52 o 
  15   2   4      102.28      119.48      5.88 o 
  16   2   4      110.80      106.71      6.83 o 
 -18   3   4       80.64       67.28      4.89 o 
 -17   3   4     1518.67     1692.95     26.65 o 
 -16   3   4      235.89      235.07      8.73 o 
 -15   3   4       57.13       35.21     11.03 o 
 -14   3   4        3.82        3.66      2.26 o 
 -13   3   4      261.33      303.90     15.18 o 
 -12   3   4     1023.74      904.51     16.22 o 
 -11   3   4     1319.50     1157.93     22.54 o 
 -10   3   4     3640.01     3739.14     34.97 o 
  -9   3   4     1499.94     1353.08     15.76 o 
  -8   3   4      542.99      580.95     10.22 o 
  -7   3   4     1519.83     1649.47     17.06 o 
  -6   3   4     1002.52      769.47     12.81 o 
  -5   3   4       19.41       15.12      3.40 o 
  -4   3   4       59.66       70.01     15.97 o 
  -3   3   4     9398.78     8551.66    116.61 o 
  -2   3   4     2492.06     2051.95     12.00 o 
  -1   3   4       13.41       34.13      2.84 o 
   0   3   4     9272.03     8152.97     20.03 o 
   1   3   4      157.80      156.93      3.89 o 
   2   3   4      651.26      698.65      5.98 o 
   3   3   4     6657.72     6639.38     25.44 o 
   4   3   4       28.97       11.70      2.64 o 
   5   3   4        4.43        7.60      1.80 o 
   6   3   4      586.29      560.84     10.89 o 
   7   3   4       80.07       49.49      7.05 o 
   8   3   4      372.83      334.24     13.34 o 
   9   3   4      269.92      261.10     13.33 o 
  10   3   4      677.39      655.38     16.52 o 
  11   3   4       69.48       52.15      4.47 o 
  12   3   4      346.73      354.76     26.09 o 
  13   3   4      318.32      322.16     16.43 o 
  14   3   4      222.45      209.16     10.11 o 
  15   3   4      112.51      114.31      6.87 o 
  16   3   4        1.69        4.69      1.57 o 
 -18   4   4       77.62       78.09      6.69 o 
 -17   4   4      390.97      383.51     18.74 o 
 -16   4   4      710.44      739.26     16.49 o 
 -15   4   4      578.36      573.37     15.91 o 
 -14   4   4      606.54      682.54     15.75 o 
 -13   4   4       54.70       57.14      6.13 o 
 -12   4   4      651.51      712.11     27.81 o 
 -11   4   4     1662.44     1628.01     20.33 o 
 -10   4   4     2397.60     2687.28     31.61 o 
  -9   4   4     2485.21     2720.15     40.67 o 
  -8   4   4     2506.49     2310.27     27.04 o 
  -7   4   4       19.60       28.56      2.76 o 
  -6   4   4      251.55      148.54      4.98 o 
  -5   4   4      994.75      996.85     12.93 o 
  -4   4   4     1685.59     1533.36     15.16 o 
  -3   4   4     2123.86     1918.15     16.37 o 
  -2   4   4     3888.06     3976.23     32.11 o 
  -1   4   4     5584.44     5696.73     41.20 o 
   0   4   4     2198.30     1830.50     22.29 o 
   1   4   4      319.01      391.65      9.61 o 
   2   4   4    11012.02    11542.82     65.38 o 
   3   4   4       15.53       30.77      2.40 o 
   4   4   4      361.56      337.24     10.06 o 
   5   4   4      728.79      678.65     17.16 o 
   6   4   4     5185.26     5254.35     27.66 o 
   7   4   4     6663.77     7583.43     61.06 o 
   8   4   4     2734.18     2943.81     41.37 o 
   9   4   4      218.11      201.77     14.26 o 
  10   4   4        7.68       16.02      2.25 o 
  11   4   4      944.09      999.23     28.43 o 
  12   4   4      675.71      771.21     23.58 o 
  13   4   4      359.75      389.02     16.85 o 
  14   4   4      372.53      346.89     20.85 o 
  15   4   4      463.10      480.59     20.04 o 
  16   4   4       71.90       62.39      6.27 o 
 -17   5   4       96.58       99.87      6.91 o 
 -16   5   4        3.20        5.68      2.42 o 
 -15   5   4       98.43      101.80      5.33 o 
 -14   5   4       19.95       15.29      9.05 o 
 -13   5   4       52.26       57.58      4.41 o 
 -12   5   4      585.82      625.61     16.49 o 
 -11   5   4      257.05      225.44     10.59 o 
 -10   5   4        9.48       32.47      4.27 o 
  -9   5   4       58.39      111.89      7.35 o 
  -8   5   4      753.49      783.10     16.99 o 
  -7   5   4     3401.02     3512.71     39.70 o 
  -6   5   4     4011.24     4171.25     20.79 o 
  -5   5   4     2495.89     2518.10     20.12 o 
  -4   5   4      266.05      348.69     23.16 o 
  -3   5   4      623.85      718.62     14.89 o 
  -2   5   4     1568.53     1381.96     11.45 o 
  -1   5   4     3014.28     3342.79     20.46 o 
   0   5   4     6124.68     6522.75     26.72 o 
   1   5   4        2.17       15.02      3.57 o 
   2   5   4     4303.12     4250.37     23.29 o 
   3   5   4      683.80      562.54     10.42 o 
   4   5   4        2.99        8.32      2.32 o 
   5   5   4      185.92      225.53     11.61 o 
   6   5   4       20.52        6.30      2.29 o 
   7   5   4      373.70      320.79     25.76 o 
   8   5   4     1115.65     1058.86     27.87 o 
   9   5   4     1241.64     1190.87     25.14 o 
  10   5   4      905.43      943.46     25.96 o 
  11   5   4      188.32      181.34     10.51 o 
  12   5   4      244.69      259.62     11.56 o 
  13   5   4       46.87       39.63      4.45 o 
  14   5   4       48.82       44.93      4.17 o 
  15   5   4       10.96        8.61      2.08 o 
 -17   6   4       14.42       14.05      3.11 o 
 -16   6   4      286.21      273.57     16.04 o 
 -15   6   4      248.96      240.25     13.22 o 
 -14   6   4      134.36      123.70      9.16 o 
 -13   6   4     1695.79     1678.31     27.44 o 
 -12   6   4        1.90        4.24      1.70 o 
 -11   6   4      347.84      349.91     14.14 o 
 -10   6   4     1552.10     1698.03     39.25 o 
  -9   6   4     2758.21     2864.52     25.37 o 
  -8   6   4      247.94      331.03     10.97 o 
  -7   6   4     1872.01     1834.57     18.67 o 
  -6   6   4        0.61        2.86      1.03 o 
  -5   6   4      492.10      608.15      8.09 o 
  -4   6   4      613.17      585.78     14.28 o 
  -3   6   4        0.57        8.39      1.41 o 
  -2   6   4      762.84      853.95     10.89 o 
  -1   6   4     1849.56     1588.89     13.57 o 
   0   6   4      503.55      456.94      9.15 o 
   1   6   4     2822.16     2840.93     67.61 o 
   2   6   4     1469.88     1609.41     14.05 o 
   3   6   4       68.83       70.52      4.62 o 
   4   6   4      244.76      301.17      9.53 o 
   5   6   4     1995.64     2024.18     20.51 o 
   6   6   4     1470.76     1658.57     32.52 o 
   7   6   4       53.47       95.60     12.05 o 
   8   6   4     2320.17     2315.63     36.89 o 
   9   6   4      615.76      577.77     21.28 o 
  10   6   4       30.12       15.92      3.51 o 
  11   6   4        1.24        5.17      1.64 o 
  12   6   4      249.12      259.07     27.18 o 
  13   6   4      343.64      368.95     25.00 o 
  14   6   4      158.41      133.77      8.40 o 
 -16   7   4       85.56       80.83      9.66 o 
 -15   7   4        0.64        5.15      2.69 o 
 -14   7   4      217.76      237.65     17.65 o 
 -13   7   4       47.02       46.33     12.09 o 
 -12   7   4      202.48      197.46     16.80 o 
 -11   7   4       19.76       16.36      1.80 o 
 -10   7   4     1399.79     1422.34     43.27 o 
  -9   7   4      224.38      232.97     12.36 o 
  -8   7   4     1214.64     1138.87     20.74 o 
  -7   7   4      146.07      158.21      7.99 o 
  -6   7   4      353.85      368.61     18.41 o 
  -5   7   4      324.61       95.51     12.83 o 
  -4   7   4      122.81      136.15      8.33 o 
  -3   7   4       76.80      115.38      5.28 o 
  -2   7   4     1040.20     1047.77     16.09 o 
  -1   7   4       15.99       45.49      8.71 o 
   0   7   4        4.93       26.10      9.28 o 
   1   7   4     1841.63     1981.97     16.96 o 
   2   7   4      533.36      542.41     15.18 o 
   3   7   4     1037.80      884.25     16.23 o 
   4   7   4       26.87       30.10      6.08 o 
   5   7   4       57.95       75.85      6.75 o 
   6   7   4      714.05      676.68     56.67 o 
   7   7   4      439.87      297.44     62.45 o 
   8   7   4      642.11      643.85     21.39 o 
   9   7   4       25.66       29.08     11.94 o 
  10   7   4       48.40       58.70      6.50 o 
  11   7   4       42.06       49.12      4.90 o 
  12   7   4      133.69      105.79      6.94 o 
  13   7   4       26.83        9.39      3.31 o 
  14   7   4       25.16       19.30      3.81 o 
 -15   8   4       15.59       25.47      5.93 o 
 -14   8   4       76.69       81.23      8.26 o 
 -13   8   4       20.11       15.12      4.92 o 
 -12   8   4      224.58      209.31     21.94 o 
 -11   8   4      288.51      226.63     18.49 o 
 -10   8   4      241.95      191.44     13.35 o 
  -9   8   4      114.40      125.47      9.52 o 
  -8   8   4     1805.58     1697.71     30.16 o 
  -7   8   4      154.97      105.70      5.99 o 
  -6   8   4      209.06      190.11      9.43 o 
  -5   8   4     1187.94     1117.18     30.65 o 
  -4   8   4       14.05       22.51      4.62 o 
  -3   8   4      585.07      572.96     15.85 o 
  -2   8   4       20.71       30.64      3.37 o 
  -1   8   4      780.01      818.13     17.37 o 
   0   8   4     1116.45     1003.68     15.85 o 
   1   8   4      229.35      296.60     11.10 o 
   2   8   4     1543.04     1512.58     19.06 o 
   3   8   4      381.15      338.54     14.89 o 
   4   8   4       70.62       64.24      4.94 o 
   5   8   4      358.48      365.85     16.59 o 
   6   8   4       32.59       63.95      7.17 o 
   7   8   4        5.77       59.12      6.69 o 
   8   8   4      213.47      235.29     25.45 o 
   9   8   4        0.99        0.01      4.02 o 
  10   8   4      138.48      106.94      9.16 o 
  11   8   4       31.59       23.86      3.76 o 
  12   8   4       13.39       18.00      8.33 o 
  13   8   4       10.92       11.35      6.16 o 
 -14   9   4       33.02       15.20      3.81 o 
 -13   9   4        2.34        6.52      2.90 o 
 -12   9   4       51.17       44.88      5.94 o 
 -11   9   4       28.99       24.42      3.05 o 
 -10   9   4     1005.51     1029.34     28.59 o 
  -9   9   4       10.04        9.89      4.18 o 
  -8   9   4        6.69        3.19      1.17 o 
  -7   9   4       19.66       15.67      2.11 o 
  -6   9   4      187.94      160.53     13.53 o 
  -5   9   4       26.37       30.49      5.77 o 
  -4   9   4      140.17      173.18      9.86 o 
  -3   9   4       12.76       49.80      9.62 o 
  -2   9   4       12.35       26.79      2.82 o 
  -1   9   4      490.57      552.05     21.78 o 
   0   9   4      373.63      411.58     13.71 o 
   1   9   4      452.77      482.46     16.45 o 
   2   9   4       57.37       46.47      4.25 o 
   3   9   4       16.34       21.43      2.74 o 
   4   9   4        3.65        4.45      1.43 o 
   5   9   4       56.16       66.51      7.54 o 
   6   9   4       22.08       22.37      6.90 o 
   7   9   4      396.34      352.17     14.22 o 
   8   9   4      120.35       95.69     11.06 o 
   9   9   4        4.96       12.89      2.65 o 
  10   9   4       13.78       10.61      2.58 o 
  11   9   4       19.10       10.49      3.74 o 
  12   9   4        0.82        2.04      3.24 o 
 -13  10   4       10.70       14.38      6.15 o 
 -12  10   4        4.42        4.38      1.90 o 
 -11  10   4        0.28        2.57      2.37 o 
 -10  10   4       19.29       11.04      3.80 o 
  -9  10   4        0.19        5.92      5.23 o 
  -8  10   4        0.59       26.44      4.25 o 
  -7  10   4      181.86      144.83     23.12 o 
  -6  10   4       16.28       27.74      4.75 o 
  -5  10   4      487.71      400.01     16.11 o 
  -4  10   4        0.86        2.60      2.49 o 
  -3  10   4      503.03      571.50     38.55 o 
  -2  10   4       44.09       65.74      6.03 o 
  -1  10   4      159.42      148.67     10.97 o 
   0  10   4      151.46      199.41     12.67 o 
   1  10   4      956.10      973.50     25.93 o 
   2  10   4       79.60      101.04      9.20 o 
   3  10   4      204.49      246.28     13.17 o 
   4  10   4        1.65        1.70      3.92 o 
   5  10   4        4.05       13.45      2.75 o 
   6  10   4       42.61       51.10      7.26 o 
   7  10   4       40.19       46.54     10.95 o 
   8  10   4       71.84       70.03      8.54 o 
   9  10   4        0.05       10.36      6.69 o 
  10  10   4        2.67       -3.30      3.30 o 
 -11  11   4      112.60      106.09     12.43 o 
 -10  11   4      154.62      136.29     30.33 o 
  -9  11   4       55.68       59.54      6.48 o 
  -8  11   4       73.20       76.79      9.26 o 
  -7  11   4      304.41      284.85     20.63 o 
  -6  11   4      867.76      799.22     52.00 o 
  -5  11   4      321.51      291.40     19.98 o 
  -4  11   4      328.68      357.15     24.86 o 
  -3  11   4      626.10      610.85     17.83 o 
  -2  11   4        2.19        7.89      1.78 o 
  -1  11   4      492.14      469.62     16.15 o 
   0  11   4      520.02      530.11     18.93 o 
   1  11   4      159.95      192.91      9.54 o 
   2  11   4      193.66      246.53     11.95 o 
   3  11   4       52.92       62.99      7.12 o 
   4  11   4      134.70      172.34     11.67 o 
   5  11   4      209.63      200.52     17.36 o 
   6  11   4        3.46        5.07      5.59 o 
   7  11   4        6.48        6.43      9.55 o 
   8  11   4       53.83       42.73      8.41 o 
   9  11   4      157.54      124.68     17.99 o 
  -9  12   4       80.73       85.64      9.97 o 
  -8  12   4      201.74      187.22     23.85 o 
  -7  12   4        0.92        6.67      4.74 o 
  -6  12   4       32.78       11.75      6.84 o 
  -5  12   4        2.51        2.22      4.14 o 
  -4  12   4        3.60        4.41      9.08 o 
  -3  12   4      204.50      222.58     22.29 o 
  -2  12   4        2.58        4.16      1.76 o 
  -1  12   4       10.74        8.43      3.68 o 
   0  12   4      289.21      319.88     15.09 o 
   1  12   4      185.19      189.70     11.91 o 
   2  12   4       59.47       58.91      5.18 o 
   3  12   4        0.37        0.58      1.27 o 
   4  12   4      209.34      193.16     16.55 o 
   5  12   4       38.82       54.44      4.71 o 
   6  12   4      416.56      423.83     14.85 o 
   7  12   4      329.95      316.41     23.37 o 
  -6  13   4      289.09      308.08     39.69 o 
  -5  13   4       36.58       56.66     10.99 o 
  -4  13   4      165.94      173.38     26.80 o 
  -3  13   4      139.82      149.75     70.82 o 
  -2  13   4       17.61       10.11      2.20 o 
  -1  13   4       78.76       65.32      5.73 o 
   0  13   4      261.31      266.93     34.19 o 
   1  13   4      418.59      465.49     22.87 o 
   2  13   4      179.75      133.82     12.34 o 
   3  13   4       70.03       62.14      6.82 o 
 -19   1   5      167.18      159.31      8.38 o 
 -18   1   5        9.88       10.86      1.85 o 
 -17   1   5        3.21        4.39      1.64 o 
 -16   1   5       76.10       62.52      4.05 o 
 -15   1   5      208.47      236.78     14.88 o 
 -14   1   5       19.85       40.19      3.33 o 
 -13   1   5       35.50       29.41      2.69 o 
 -12   1   5      140.79      138.06      6.64 o 
 -11   1   5        1.16        2.99      2.36 o 
 -10   1   5     3049.13     3093.33     17.15 o 
  -9   1   5       56.45      118.51      4.65 o 
  -8   1   5     4313.19     4692.77     24.73 o 
  -7   1   5      338.66      251.32      7.24 o 
  -6   1   5     1365.83     1176.31     10.82 o 
  -5   1   5    14772.50    15288.87     97.55 o 
  -4   1   5     5252.63     5244.91     32.79 o 
  -3   1   5        4.05        7.41      0.87 o 
  -2   1   5      215.01      170.51     11.60 o 
  -1   1   5    19470.39    18670.63     74.46 o 
   0   1   5       50.92       96.10      2.54 o 
   1   1   5     7422.17     7345.16     27.40 o 
   2   1   5      583.72      622.89      5.26 o 
   3   1   5       65.47       58.12      1.87 o 
   4   1   5     6581.85     6816.56     12.94 o 
   5   1   5      477.36      491.69      6.51 o 
   6   1   5     1403.05     1320.78     14.66 o 
   7   1   5       42.37       35.55      2.47 o 
   8   1   5      698.26      688.30     16.03 o 
   9   1   5      641.48      652.88     15.63 o 
  10   1   5      110.37       98.68      6.41 o 
  11   1   5        1.68        2.38      1.15 o 
  12   1   5       52.13       34.06      4.94 o 
  13   1   5        8.45        7.38      1.45 o 
  14   1   5        0.07        1.50      1.03 o 
  15   1   5       88.47       72.62      5.18 o 
  16   1   5        5.17        3.05      2.27 o 
 -19   2   5        1.53        8.63      2.33 o 
 -18   2   5       76.12       72.87      4.10 o 
 -17   2   5       43.75       41.03      3.23 o 
 -16   2   5       25.28       21.53      5.75 o 
 -15   2   5       76.64       52.15      4.35 o 
 -14   2   5       37.04       50.80      3.90 o 
 -13   2   5      174.97      211.36     10.73 o 
 -12   2   5       28.42       16.66      2.68 o 
 -11   2   5      139.92      130.14      7.25 o 
 -10   2   5     1057.33      961.41     12.76 o 
  -9   2   5      374.64      401.14      7.22 o 
  -8   2   5      149.25       99.03      3.71 o 
  -7   2   5      554.03      423.32      8.00 o 
  -6   2   5      121.93      141.52      4.06 o 
  -5   2   5       19.51       21.73      1.64 o 
  -4   2   5      907.91     1073.14      9.67 o 
  -3   2   5      440.87      342.82      4.29 o 
  -2   2   5     2273.05     2332.08     21.91 o 
  -1   2   5    12132.56    10927.89     46.03 o 
   0   2   5       13.85       43.00      3.88 o 
   1   2   5     1617.65     1192.24      6.78 o 
   2   2   5       80.07      118.69      5.54 o 
   3   2   5      495.76      462.27      6.18 o 
   4   2   5     3974.11     4747.65     22.75 o 
   5   2   5     2567.52     2585.52     21.26 o 
   6   2   5      876.32      946.24     10.16 o 
   7   2   5      263.64      242.32      9.88 o 
   8   2   5       41.89       36.61      2.60 o 
   9   2   5       66.64       69.10      5.20 o 
  10   2   5      739.54      735.35     22.36 o 
  11   2   5      278.85      279.61     15.59 o 
  12   2   5      204.80      234.78      9.54 o 
  13   2   5        1.07        4.04      2.38 o 
  14   2   5       25.56       16.71      5.06 o 
  15   2   5        5.00        3.29      2.68 o 
  16   2   5       32.07       23.68      3.64 o 
 -19   3   5      332.82      306.79     15.13 o 
 -18   3   5       67.96       55.54      3.96 o 
 -17   3   5       53.78       56.18      5.98 o 
 -16   3   5       10.35       10.68      3.73 o 
 -15   3   5      492.00      525.69     13.27 o 
 -14   3   5      199.73      237.15     12.95 o 
 -13   3   5        8.78        8.10      3.23 o 
 -12   3   5      696.99      625.12     18.70 o 
 -11   3   5     1802.89     1949.47     21.20 o 
 -10   3   5     1235.68     1277.66     15.92 o 
  -9   3   5     1707.35     1686.44     14.27 o 
  -8   3   5     1446.00     1416.74     13.36 o 
  -7   3   5        8.93        7.06      1.35 o 
  -6   3   5     2205.85     2028.70     19.57 o 
  -5   3   5     1890.03     1848.21     16.42 o 
  -4   3   5       14.49       15.58      1.58 o 
  -3   3   5     3688.00     3607.69     60.45 o 
  -2   3   5     2130.10     1755.63     11.08 o 
  -1   3   5      519.69      416.14      5.30 o 
   0   3   5     2751.46     2461.09     13.91 o 
   1   3   5      588.12      474.00      5.44 o 
   2   3   5     1235.79     1344.15     11.98 o 
   3   3   5     6261.54     6547.18     22.92 o 
   4   3   5      182.77      134.56      4.77 o 
   5   3   5      144.10      100.56      4.76 o 
   6   3   5     1226.88     1067.94     16.81 o 
   7   3   5     3042.17     3261.81     28.15 o 
   8   3   5     1418.84     1393.83     24.21 o 
   9   3   5      700.46      737.85     23.75 o 
  10   3   5       98.25      133.34     10.06 o 
  11   3   5      583.39      493.06     44.60 o 
  12   3   5        0.29        3.18      1.78 o 
  13   3   5        0.35        2.13      2.40 o 
  14   3   5      181.08      171.51      7.97 o 
  15   3   5       64.27       53.76      4.83 o 
  16   3   5       17.56       15.06      2.50 o 
 -18   4   5      139.73      132.31      7.94 o 
 -17   4   5      696.99      728.55     20.65 o 
 -16   4   5      603.56      561.45     15.56 o 
 -15   4   5      739.12      680.09     32.74 o 
 -14   4   5      323.68      309.81     14.52 o 
 -13   4   5      691.37      756.81     18.14 o 
 -12   4   5     1220.34     1113.49     18.03 o 
 -11   4   5     1984.18     1912.37     28.20 o 
 -10   4   5     4637.92     5190.82     71.08 o 
  -9   4   5     3163.70     3086.41     26.76 o 
  -8   4   5      403.02      379.99     12.13 o 
  -7   4   5     2406.93     2419.40     19.18 o 
  -6   4   5     1020.33      990.40     13.78 o 
  -5   4   5      390.92      631.72     11.83 o 
  -4   4   5        9.48       14.02      5.36 o 
  -3   4   5     1253.18      820.24     25.25 o 
  -2   4   5      338.89      284.63      6.58 o 
  -1   4   5     4836.73     5389.01     23.28 o 
   0   4   5     6878.02     7118.99     14.72 o 
   1   4   5     2700.47     2871.66     18.62 o 
   2   4   5     4981.06     5114.12     47.74 o 
   3   4   5      367.48      506.43      5.78 o 
   4   4   5     5244.00     5302.55     33.34 o 
   5   4   5      536.17      442.44     11.99 o 
   6   4   5     2736.32     2829.26     34.83 o 
   7   4   5      718.34      620.26     21.09 o 
   8   4   5       59.58       58.59      8.08 o 
   9   4   5      122.39      141.62     11.05 o 
  10   4   5     1017.83     1055.77     30.01 o 
  11   4   5     1057.43     1105.94     37.29 o 
  12   4   5     1394.61     1479.81     37.09 o 
  13   4   5      133.63      139.24      7.22 o 
  14   4   5      109.61      105.16      7.60 o 
  15   4   5      266.98      260.05     12.14 o 
 -18   5   5      178.39      154.07     10.77 o 
 -17   5   5        0.97        6.10      1.99 o 
 -16   5   5      124.63      137.49      8.82 o 
 -15   5   5       89.97      101.77      5.49 o 
 -14   5   5      557.12      639.70     15.38 o 
 -13   5   5     1098.07     1150.43     25.43 o 
 -12   5   5      438.80      399.80     17.75 o 
 -11   5   5       16.88       27.66      2.60 o 
 -10   5   5     1004.24     1020.28     35.93 o 
  -9   5   5       86.07      147.78      7.21 o 
  -8   5   5     2194.86     2047.20     32.56 o 
  -7   5   5     3804.49     3906.00     26.42 o 
  -6   5   5       14.55       51.07      4.04 o 
  -5   5   5      102.50       34.07      3.34 o 
  -4   5   5     4726.02     5225.55     26.82 o 
  -3   5   5     2714.65     2652.40     20.87 o 
  -2   5   5     2952.59     3237.22     29.44 o 
  -1   5   5     6113.76     5990.34     31.19 o 
   0   5   5    11282.17    11483.44     37.71 o 
   1   5   5     3761.09     3423.33     24.18 o 
   2   5   5       10.50        5.63      1.68 o 
   3   5   5       69.04       89.92      3.53 o 
   4   5   5      169.34      158.50      6.17 o 
   5   5   5      181.30      188.82      9.72 o 
   6   5   5     1074.81      952.56     20.41 o 
   7   5   5     1387.99     1422.74     24.14 o 
   8   5   5     1179.92     1098.59     30.86 o 
   9   5   5     1784.74     1747.22     28.66 o 
  10   5   5       11.92        7.58      2.12 o 
  11   5   5      156.81      186.96     10.06 o 
  12   5   5       21.02       16.84      3.32 o 
  13   5   5      100.94       87.84      5.78 o 
  14   5   5      211.31      229.72     13.65 o 
  15   5   5      500.99      464.96     26.93 o 
 -17   6   5      762.40      867.59     46.28 o 
 -16   6   5      371.32      384.42     33.91 o 
 -15   6   5      156.05      153.27      9.95 o 
 -14   6   5        0.15        6.07      1.64 o 
 -13   6   5      159.73      141.68     14.74 o 
 -12   6   5      509.56      469.59     18.62 o 
 -11   6   5     2502.36     2646.07     33.63 o 
 -10   6   5     1369.45     1338.22     24.07 o 
  -9   6   5      432.50      429.66     16.02 o 
  -8   6   5      985.34      935.06     18.15 o 
  -7   6   5       83.45       95.31      6.21 o 
  -6   6   5        1.16        5.89      1.35 o 
  -5   6   5       18.75        3.86      1.01 o 
  -4   6   5     3448.70     3616.89     30.17 o 
  -3   6   5     1776.32     1696.75     18.33 o 
  -2   6   5      405.02      303.59     11.35 o 
  -1   6   5     1684.18     1737.20     14.02 o 
   0   6   5        1.41       21.54      1.42 o 
   1   6   5      676.60      718.45      9.93 o 
   2   6   5       29.90       24.72      1.72 o 
   3   6   5      550.92      448.24     11.45 o 
   4   6   5      665.18      631.86     14.76 o 
   5   6   5     2861.37     2768.82     39.60 o 
   6   6   5     2619.32     2616.41     51.50 o 
   7   6   5      441.93      429.27     27.77 o 
   8   6   5      734.15      652.66     37.50 o 
   9   6   5       12.05        7.07      1.77 o 
  10   6   5       51.95       43.75     14.51 o 
  11   6   5      610.34      658.47     22.20 o 
  12   6   5     1375.69     1456.85     37.46 o 
  13   6   5      240.92      218.68     11.36 o 
  14   6   5       43.10       34.14      4.08 o 
 -16   7   5       29.75       30.79      4.24 o 
 -15   7   5      760.08      831.13     69.73 o 
 -14   7   5      479.50      468.79     45.13 o 
 -13   7   5        7.75        5.32      1.73 o 
 -12   7   5        4.84       12.24      2.33 o 
 -11   7   5     1172.26     1199.01     27.53 o 
 -10   7   5      931.37      893.67     22.57 o 
  -9   7   5      407.39      384.92     14.99 o 
  -8   7   5      742.71      694.80     18.80 o 
  -7   7   5      395.66      357.93     12.58 o 
  -6   7   5     1657.95     1761.21     23.60 o 
  -5   7   5     3643.29     3835.86     33.67 o 
  -4   7   5     1167.15     1182.93     16.99 o 
  -3   7   5       26.28       38.20      4.56 o 
  -2   7   5      332.69      344.45      9.17 o 
  -1   7   5     3032.11     2793.84     23.81 o 
   0   7   5     3529.57     3326.56     20.44 o 
   1   7   5     5221.62     5671.08     56.48 o 
   2   7   5     3465.10     3658.60     40.46 o 
   3   7   5      430.36      381.38     13.70 o 
   4   7   5      775.53      735.81     17.70 o 
   5   7   5       19.25       19.55      2.28 o 
   6   7   5     1880.06     1878.46     29.95 o 
   7   7   5     3277.43     3474.80     54.99 o 
   8   7   5     1959.95     2143.54     35.07 o 
   9   7   5      282.00      322.12     13.43 o 
  10   7   5      131.74      125.89      7.74 o 
  11   7   5        0.55        6.33      1.74 o 
  12   7   5       11.05        5.24      2.41 o 
  13   7   5      327.47      316.01     18.75 o 
 -15   8   5      110.79       88.03     21.12 o 
 -14   8   5        6.57        6.86      3.48 o 
 -13   8   5       93.99       84.11      8.26 o 
 -12   8   5      126.79      136.05     11.70 o 
 -11   8   5      110.43      120.21     12.82 o 
 -10   8   5     2418.95     2462.51     79.83 o 
  -9   8   5     1328.03     1609.71     80.30 o 
  -8   8   5       18.89       35.96      3.22 o 
  -7   8   5      216.96      224.65     15.38 o 
  -6   8   5       68.24       75.91      5.94 o 
  -5   8   5     1292.50     1320.40     19.56 o 
  -4   8   5      510.47      500.14     19.26 o 
  -3   8   5     1243.14     1369.48     30.60 o 
  -2   8   5     1951.12     2076.40     34.04 o 
  -1   8   5      637.60      587.18     12.84 o 
   0   8   5     3730.32     3737.13     39.20 o 
   1   8   5      550.96      493.69     15.10 o 
   2   8   5      300.30      314.48     11.89 o 
   3   8   5      326.96      318.27     12.62 o 
   4   8   5     1710.77     1857.26     25.21 o 
   5   8   5     2276.12     2503.07     39.41 o 
   6   8   5     2441.16     2576.59    109.01 o 
   7   8   5      856.24      889.77     27.94 o 
   8   8   5     1180.11     1089.55     27.08 o 
   9   8   5      373.65      370.97     19.98 o 
  10   8   5      175.85      166.23     10.33 o 
  11   8   5      624.08      649.72     17.74 o 
  12   8   5      640.32      627.38     22.84 o 
 -14   9   5       34.18       27.02      4.89 o 
 -13   9   5       52.61       38.18      5.68 o 
 -12   9   5       21.86       17.93      3.85 o 
 -11   9   5      354.41      337.34     21.54 o 
 -10   9   5       88.99       87.98     12.60 o 
  -9   9   5      537.20      555.87     18.04 o 
  -8   9   5      980.71     1040.00     31.99 o 
  -7   9   5       69.29       61.46      5.92 o 
  -6   9   5     1868.41     1771.72     38.89 o 
  -5   9   5      811.37      833.18     21.06 o 
  -4   9   5       19.90       20.73      2.82 o 
  -3   9   5      353.13      363.16     16.23 o 
  -2   9   5      314.31      263.23     15.70 o 
  -1   9   5       40.42       38.38      2.76 o 
   0   9   5     1211.76     1189.87     18.34 o 
   1   9   5      983.31     1012.39     15.87 o 
   2   9   5        6.65        5.79      1.30 o 
   3   9   5      125.36      126.80     15.90 o 
   4   9   5      116.52      127.15     12.52 o 
   5   9   5       85.56       82.74      8.98 o 
   6   9   5      300.13      357.10     19.41 o 
   7   9   5      764.70      814.46     24.49 o 
   8   9   5     1040.99     1161.55     26.96 o 
   9   9   5      393.88      408.33     16.98 o 
  10   9   5      265.97      237.01     15.64 o 
  11   9   5        0.27        8.58      2.28 o 
 -13  10   5       51.95       41.29      8.11 o 
 -12  10   5      222.32      201.01     30.58 o 
 -11  10   5      590.33      694.61     20.21 o 
 -10  10   5      875.93      919.57     22.01 o 
  -9  10   5     1578.41     1622.66     39.15 o 
  -8  10   5      311.99      310.69     26.02 o 
  -7  10   5      416.85      407.21     27.63 o 
  -6  10   5        0.42        2.77      1.35 o 
  -5  10   5      240.82      224.73     11.27 o 
  -4  10   5      605.73      605.42     22.41 o 
  -3  10   5     1979.94     1980.47     32.08 o 
  -2  10   5     3563.59     3685.63     76.83 o 
  -1  10   5     1908.01     1977.65     32.63 o 
   0  10   5      323.92      324.54     14.40 o 
   1  10   5      157.13      164.81     12.30 o 
   2  10   5      537.33      491.56     13.11 o 
   3  10   5      610.70      670.30     16.24 o 
   4  10   5     1458.84     1579.54     29.16 o 
   5  10   5     1805.17     1845.48     33.69 o 
   6  10   5     1490.12     1529.95     28.12 o 
   7  10   5      642.13      661.24     17.46 o 
   8  10   5      283.85      282.84     15.00 o 
   9  10   5       19.50       18.82      4.91 o 
  10  10   5     1019.81     1198.14     53.23 o 
 -11  11   5      163.50      175.14     22.15 o 
 -10  11   5        1.49        9.79      3.20 o 
  -9  11   5       16.80       10.69      4.51 o 
  -8  11   5      227.92      206.22      9.36 o 
  -7  11   5      761.81      801.96     18.67 o 
  -6  11   5     1270.42     1339.08     21.38 o 
  -5  11   5     1046.62     1144.10     32.97 o 
  -4  11   5      372.60      401.47     24.25 o 
  -3  11   5      190.91      163.01      9.49 o 
  -2  11   5      792.90      741.15     19.57 o 
  -1  11   5     1427.97     1391.69     22.53 o 
   0  11   5      944.30     1029.94     28.67 o 
   1  11   5     2175.43     2326.85     36.19 o 
   2  11   5     1558.09     1510.66     23.45 o 
   3  11   5      518.91      579.25     22.30 o 
   4  11   5       43.51       53.09      5.12 o 
   5  11   5       65.89       78.46      7.50 o 
   6  11   5      715.69      837.40     18.01 o 
   7  11   5     1392.66     1556.41     69.86 o 
   8  11   5      296.61      252.94     23.35 o 
  -9  12   5      161.44      136.07     13.42 o 
  -8  12   5      114.76       93.82     10.81 o 
  -7  12   5        0.33       13.75      4.38 o 
  -6  12   5      235.81      208.72     16.96 o 
  -5  12   5      760.03      725.44     18.44 o 
  -4  12   5      532.33      516.70     18.81 o 
  -3  12   5       94.12       94.85     10.77 o 
  -2  12   5      158.93      158.13     11.71 o 
  -1  12   5      159.35      149.22     11.17 o 
   0  12   5       35.54       43.85      5.01 o 
   1  12   5        6.38        4.88      2.43 o 
   2  12   5       12.71       19.99      3.94 o 
   3  12   5      484.19      540.40     23.79 o 
   4  12   5      436.38      437.84     28.22 o 
   5  12   5      649.77      664.37     25.76 o 
   6  12   5      305.83      220.48     31.86 o 
  -6  13   5      238.51      227.04     20.35 o 
  -5  13   5      459.90      491.34     44.93 o 
  -4  13   5       38.34       41.48      9.49 o 
  -3  13   5       44.46       50.14      7.31 o 
  -2  13   5       91.20      108.17     11.02 o 
  -1  13   5       31.63       33.33      5.69 o 
   0  13   5      231.48      228.38     23.75 o 
   1  13   5       95.86       98.92     10.25 o 
   2  13   5       50.11       38.48      9.29 o 
   3  13   5      151.71      126.05     12.39 o 
 -19   0   6     1579.32     1810.04     63.37 o 
 -18   0   6     2043.39     2410.50     44.86 o 
 -17   0   6       38.48       20.76      8.52 o 
 -16   0   6        0.19       10.53      2.71 o 
 -15   0   6        0.53        1.93      1.33 o 
 -14   0   6      212.94      300.73     22.02 o 
 -13   0   6     3237.96     3305.27     42.28 o 
 -12   0   6     1722.43     1853.11     35.91 o 
 -11   0   6     1807.63     1932.40     25.32 o 
 -10   0   6      320.62      261.06     19.17 o 
  -9   0   6     3523.77     3549.37     23.05 o 
  -8   0   6    14965.97    14126.15     82.67 o 
  -7   0   6     9628.46     9545.33     26.53 o 
  -6   0   6     2069.85     2334.44     18.63 o 
  -5   0   6     1628.17     2179.15     36.05 o 
  -3   0   6    34846.25    37058.13    160.17 o 
  -2   0   6       57.76      125.04      4.95 o 
  -1   0   6    21814.35    22513.83    329.53 o 
   0   0   6      856.62     1197.92     12.69 o 
   1   0   6     8035.38     8019.04     49.40 o 
   2   0   6     6853.32     5795.22     37.57 o 
   3   0   6     1374.33     1201.59     14.75 o 
   4   0   6     7252.94     6918.09     41.69 o 
   5   0   6     1253.49     1055.93     19.35 o 
   6   0   6       26.96       13.02      3.52 o 
   7   0   6      220.38      217.86     21.58 o 
   8   0   6     2742.94     3073.10     33.73 o 
   9   0   6     4586.43     4456.82     55.36 o 
  10   0   6     7679.08     7662.05    270.74 o 
  11   0   6      915.39      978.34     31.23 o 
  12   0   6      672.63      641.22     76.26 o 
  13   0   6       45.51       40.70      4.84 o 
  14   0   6       84.29       91.04      6.56 o 
  15   0   6     1926.48     2151.57     94.62 o 
  16   0   6     1160.28     1255.05     57.69 o 
 -19   1   6      145.36      139.60      6.98 o 
 -18   1   6      457.43      421.94     14.25 o 
 -17   1   6     1493.10     1630.62     35.85 o 
 -16   1   6     1265.41     1315.67     20.50 o 
 -15   1   6      266.88      333.71     14.91 o 
 -14   1   6       41.51       70.68      5.32 o 
 -13   1   6        1.17        5.74      1.58 o 
 -12   1   6     1735.79     1884.20     23.96 o 
 -11   1   6      217.07      210.37      9.87 o 
 -10   1   6        3.10        9.64      2.71 o 
  -9   1   6     2085.53     2013.98     14.70 o 
  -8   1   6     3008.07     2732.91     16.71 o 
  -7   1   6     3461.13     2954.36     26.34 o 
  -6   1   6        3.93        5.51      1.29 o 
  -5   1   6      605.15      575.20      5.03 o 
  -4   1   6    10461.32    10835.07     75.28 o 
  -3   1   6     3092.09     2232.34     23.68 o 
  -2   1   6    25224.33    26355.19    186.43 o 
  -1   1   6    38351.43    35790.00    264.80 o 
   0   1   6     1903.53     1810.52     11.24 o 
   1   1   6      156.30      170.30      3.93 o 
   2   1   6      172.46      192.37      6.65 o 
   3   1   6      370.55      210.56      5.99 o 
   4   1   6     3801.61     3969.27     30.26 o 
   5   1   6     4281.42     4332.75     19.83 o 
   6   1   6      970.73      782.10      8.57 o 
   7   1   6     2719.34     2761.97     27.89 o 
   8   1   6     1095.36     1090.78     27.28 o 
   9   1   6      341.75      358.84     24.72 o 
  10   1   6       45.46       46.75      4.66 o 
  11   1   6       22.33       15.61      1.72 o 
  12   1   6      474.46      476.56     15.34 o 
  13   1   6     2158.62     2349.47     36.97 o 
  14   1   6      717.20      768.01     23.78 o 
  15   1   6      320.78      304.32     17.44 o 
  16   1   6       31.67       26.14      3.97 o 
 -19   2   6      127.37      130.99      7.60 o 
 -18   2   6     1493.99     1679.88     25.44 o 
 -17   2   6      655.21      656.82     16.41 o 
 -16   2   6        1.52        5.74      2.40 o 
 -15   2   6       55.53       57.49      4.47 o 
 -14   2   6      922.39      835.62     20.50 o 
 -13   2   6     1023.97     1026.71     19.85 o 
 -12   2   6      336.28      273.60     11.84 o 
 -11   2   6      838.36      764.62     15.25 o 
 -10   2   6     2979.30     3099.32     27.77 o 
  -9   2   6        3.19       43.89      4.82 o 
  -8   2   6      191.54      428.35      6.34 o 
  -7   2   6        3.15        5.00      1.42 o 
  -6   2   6      226.59      140.91      3.99 o 
  -5   2   6       27.21       11.99      1.21 o 
  -4   2   6     1474.66     1343.59     16.59 o 
  -3   2   6      289.77      255.04      9.91 o 
  -2   2   6     8643.43     8526.74     39.04 o 
  -1   2   6     4181.16     4382.03     32.01 o 
   0   2   6      108.86       84.76      2.41 o 
   1   2   6      216.09      301.54      4.55 o 
   2   2   6    10290.88    10448.95     55.71 o 
   3   2   6     1483.01     1330.89     12.49 o 
   4   2   6      177.78       83.91      4.76 o 
   5   2   6      526.98      412.14      7.17 o 
   6   2   6      671.81      793.30      9.87 o 
   7   2   6      207.89      183.20      9.72 o 
   8   2   6      213.50      226.99     11.83 o 
   9   2   6     1506.69     1457.33     19.00 o 
  10   2   6     1536.88     1505.75     24.89 o 
  11   2   6       39.54       46.26      4.11 o 
  12   2   6      355.15      375.93     12.31 o 
  13   2   6        0.09        5.55      2.61 o 
  14   2   6      218.95      185.80      9.27 o 
  15   2   6      183.91      164.82      9.21 o 
 -19   3   6      147.12      133.21      7.57 o 
 -18   3   6      145.09      128.32      6.89 o 
 -17   3   6      791.08      809.73     16.76 o 
 -16   3   6      449.18      452.19     13.99 o 
 -15   3   6      405.85      396.14     11.65 o 
 -14   3   6       29.76       35.37      3.48 o 
 -13   3   6      241.08      215.31     10.18 o 
 -12   3   6      408.08      401.59     15.35 o 
 -11   3   6       29.92       23.39      2.49 o 
 -10   3   6       12.25        8.52      1.69 o 
  -9   3   6       43.85       65.73      3.24 o 
  -8   3   6     1896.37     1497.07     12.85 o 
  -7   3   6     4221.50     4190.35     42.01 o 
  -6   3   6     1972.33     1735.13     17.41 o 
  -5   3   6     3299.66     3422.92     16.90 o 
  -4   3   6      568.59      360.95     12.08 o 
  -3   3   6       75.42       64.33      9.40 o 
  -2   3   6     1500.75     1320.99     12.93 o 
  -1   3   6    10058.86     9923.73     59.93 o 
   0   3   6     7939.22     7670.53     62.98 o 
   1   3   6     2840.15     2847.28     17.43 o 
   2   3   6     1122.21     1236.33     13.27 o 
   3   3   6     1145.22     1135.14     15.01 o 
   4   3   6      528.69      342.22      8.32 o 
   5   3   6     1453.45     1604.50     12.66 o 
   6   3   6     4303.99     4679.09     26.51 o 
   7   3   6     1361.14     1259.24     61.43 o 
   8   3   6      969.32      929.60     34.77 o 
   9   3   6       62.89       75.12      6.38 o 
  10   3   6      207.04      205.03     14.42 o 
  11   3   6      286.51      301.07     18.70 o 
  12   3   6      100.04      111.59      5.76 o 
  13   3   6      875.23      945.45     26.12 o 
  14   3   6      417.62      456.43     28.51 o 
  15   3   6      179.87      157.83      9.89 o 
 -18   4   6      181.94      154.50      8.40 o 
 -17   4   6       51.90       51.11      4.09 o 
 -16   4   6        3.59        4.99      1.48 o 
 -15   4   6       46.94       40.20      4.35 o 
 -14   4   6      277.14      287.84     20.01 o 
 -13   4   6      104.72      101.08      6.01 o 
 -12   4   6      611.01      617.64     18.97 o 
 -11   4   6     1558.96     1592.46     19.62 o 
 -10   4   6        1.54       31.37      4.05 o 
  -9   4   6       65.51       75.58      5.44 o 
  -8   4   6      607.76      522.92     10.13 o 
  -7   4   6      995.14      902.44     11.25 o 
  -6   4   6      656.70      705.64     10.72 o 
  -5   4   6      402.14      244.48      7.54 o 
  -4   4   6      666.05      445.48     20.62 o 
  -3   4   6      734.87      919.67     25.30 o 
  -2   4   6      361.14      505.76      9.77 o 
  -1   4   6        0.09        6.85      2.16 o 
   0   4   6       18.06       16.97      3.07 o 
   1   4   6     2174.54     2091.59     15.32 o 
   2   4   6     1263.63     1413.06     10.23 o 
   3   4   6        3.72       40.19      2.83 o 
   4   4   6     1192.37     1062.71     18.50 o 
   5   4   6      146.36       99.34      4.83 o 
   6   4   6      236.73      266.25     16.05 o 
   7   4   6      103.70      115.30      9.74 o 
   8   4   6       18.78       21.48      9.82 o 
   9   4   6      522.27      530.57     25.00 o 
  10   4   6      397.69      465.94     23.07 o 
  11   4   6      330.65      334.63     22.81 o 
  12   4   6      541.48      473.84     34.76 o 
  13   4   6        4.31        8.93      3.77 o 
  14   4   6       39.72       32.73      4.04 o 
  15   4   6       32.64       15.76      5.59 o 
 -18   5   6      288.71      275.03     12.54 o 
 -17   5   6      487.61      450.65     17.39 o 
 -16   5   6      265.36      279.96     11.07 o 
 -15   5   6      117.18      120.84      6.63 o 
 -14   5   6       61.77       65.69      5.20 o 
 -13   5   6       20.12       12.97      2.79 o 
 -12   5   6     1315.53     1366.45     22.46 o 
 -11   5   6     2476.60     2579.36     43.40 o 
 -10   5   6     3707.13     3997.49     64.09 o 
  -9   5   6     3077.93     3074.49     29.26 o 
  -8   5   6     1510.30     1540.98     21.74 o 
  -7   5   6       20.66       12.76      2.33 o 
  -6   5   6      205.61      290.81     11.13 o 
  -5   5   6     1144.55     1195.26     21.89 o 
  -4   5   6      356.50      437.95     14.29 o 
  -3   5   6     2381.54     2398.68     44.25 o 
  -2   5   6     8653.86     9211.32     14.46 o 
  -1   5   6     8123.32     7983.98     30.78 o 
   0   5   6     5514.99     5757.15     38.29 o 
   1   5   6      187.57      268.26     10.23 o 
   2   5   6     1249.57     1336.19     14.62 o 
   3   5   6     2654.23     2708.11     20.15 o 
   4   5   6     3230.36     3080.18     19.52 o 
   5   5   6     6294.40     6794.69     50.79 o 
   6   5   6      616.16      682.64     19.74 o 
   7   5   6      664.90      615.61     22.93 o 
   8   5   6     1211.74     1295.77     26.74 o 
   9   5   6        6.47        9.43      2.10 o 
  10   5   6      115.64      110.71      9.24 o 
  11   5   6      177.43      174.97     12.02 o 
  12   5   6      139.01      152.99     10.94 o 
  13   5   6      329.47      391.55     22.96 o 
  14   5   6      135.73      117.39      7.66 o 
 -17   6   6       48.94       26.81      4.13 o 
 -16   6   6        0.85        2.08      4.93 o 
 -15   6   6       57.93       44.14      7.05 o 
 -14   6   6       24.04       17.49      2.83 o 
 -13   6   6     1087.94     1206.71     22.27 o 
 -12   6   6        8.15       15.43      1.82 o 
 -11   6   6       12.65       20.33      1.76 o 
 -10   6   6      765.63      659.35     18.04 o 
  -9   6   6      480.14      573.48     15.99 o 
  -8   6   6      318.87      288.27     10.59 o 
  -7   6   6       23.65       25.82      4.43 o 
  -6   6   6       35.33       44.00      7.38 o 
  -5   6   6     1370.80     1265.46     21.08 o 
  -4   6   6     1393.65     1257.27     23.17 o 
  -3   6   6      713.79      892.16     13.82 o 
  -2   6   6     1813.88     2201.98     18.30 o 
  -1   6   6     1271.61     1193.37     15.77 o 
   0   6   6       10.94       53.86      3.47 o 
   1   6   6        2.46        4.79      0.90 o 
   2   6   6      184.28      221.32     10.09 o 
   3   6   6       57.32       37.66      3.11 o 
   4   6   6     2635.97     2668.42     25.92 o 
   5   6   6       39.09       66.82      7.36 o 
   6   6   6       37.59       28.12      6.64 o 
   7   6   6     2280.10     2379.29     32.62 o 
   8   6   6      106.90       75.94     17.95 o 
   9   6   6      243.57      297.77     17.66 o 
  10   6   6     1073.94     1233.33     35.76 o 
  11   6   6      499.53      532.37     29.33 o 
  12   6   6      372.46      331.26     22.46 o 
  13   6   6      108.98      117.15      9.10 o 
  14   6   6       32.38       22.35      4.66 o 
 -17   7   6      373.69      341.96     20.61 o 
 -16   7   6      211.08      189.07     13.61 o 
 -15   7   6       70.60       83.83      6.39 o 
 -14   7   6     1138.35     1194.80     48.64 o 
 -13   7   6        3.43        6.11      1.64 o 
 -12   7   6      151.80      140.33      7.43 o 
 -11   7   6       17.51        9.90      1.93 o 
 -10   7   6      239.61      211.44     12.40 o 
  -9   7   6        1.35        7.75      1.73 o 
  -8   7   6        7.04        5.08      0.91 o 
  -7   7   6     2541.10     2502.03     28.54 o 
  -6   7   6      768.42      778.33     23.62 o 
  -5   7   6       40.01       75.66      9.02 o 
  -4   7   6      200.17      155.50     23.34 o 
  -3   7   6      682.99      700.23     16.51 o 
  -2   7   6     1441.45     1411.78     17.99 o 
  -1   7   6      994.71     1011.60     15.91 o 
   0   7   6      177.05      284.61     17.42 o 
   1   7   6     1926.01     2102.66     19.97 o 
   2   7   6     2159.89     2187.77     28.55 o 
   3   7   6       99.60       98.62      6.75 o 
   4   7   6      137.48      125.22      7.32 o 
   5   7   6      436.76      488.82     17.88 o 
   6   7   6       11.49       91.57      9.63 o 
   7   7   6     1752.81     1623.59     56.05 o 
   8   7   6     2304.30     2335.34     49.07 o 
   9   7   6       26.20       18.62      6.54 o 
  10   7   6        1.93        5.75      3.32 o 
  11   7   6        0.59        4.80      1.46 o 
  12   7   6       63.59       54.95      4.46 o 
  13   7   6       62.16       39.02      4.43 o 
 -16   8   6        4.44       16.11      4.21 o 
 -15   8   6        6.33       13.15      3.50 o 
 -14   8   6       94.80       67.82      7.23 o 
 -13   8   6      210.26      204.22     19.96 o 
 -12   8   6       11.19       16.07      2.87 o 
 -11   8   6        2.06       22.89      4.02 o 
 -10   8   6       79.88       91.88      8.47 o 
  -9   8   6       84.43       78.85      7.76 o 
  -8   8   6      717.74      662.32     19.65 o 
  -7   8   6        0.04        7.24      3.24 o 
  -6   8   6      292.60      348.93     24.66 o 
  -5   8   6      107.75      137.43     12.10 o 
  -4   8   6       38.68       48.14      7.79 o 
  -3   8   6      237.02      280.63     19.51 o 
  -2   8   6       10.83        9.56      1.73 o 
  -1   8   6     1787.50     1828.20     21.83 o 
   0   8   6       59.08       50.51      3.40 o 
   1   8   6       31.58       25.78      2.39 o 
   2   8   6       94.14       68.68      5.47 o 
   3   8   6      204.91      256.88     13.11 o 
   4   8   6        2.48        5.91      1.50 o 
   5   8   6      149.47      129.67      8.54 o 
   6   8   6      136.07      144.67     14.08 o 
   7   8   6        2.84       14.75      3.21 o 
   8   8   6      947.00      979.19     28.19 o 
   9   8   6      330.78      312.04     15.23 o 
  10   8   6       15.40        8.72      3.68 o 
  11   8   6       36.44       21.41      6.36 o 
  12   8   6      109.43       96.30      6.54 o 
 -15   9   6        4.20        6.88      7.13 o 
 -14   9   6        0.09        6.02      5.50 o 
 -13   9   6      131.90      103.38     14.57 o 
 -12   9   6       51.99       48.45      5.28 o 
 -11   9   6      227.60      215.22     17.35 o 
 -10   9   6      521.17      531.97     32.42 o 
  -9   9   6       25.49       57.48      7.48 o 
  -8   9   6      561.99      552.49     21.68 o 
  -7   9   6       23.97       44.90      4.63 o 
  -6   9   6      441.87      411.71     27.81 o 
  -5   9   6      107.97      133.15     12.04 o 
  -4   9   6      501.38      498.21     22.29 o 
  -3   9   6      254.20      252.53     15.41 o 
  -2   9   6       29.19       34.57      4.29 o 
  -1   9   6      103.85      129.29      7.47 o 
   0   9   6     1340.06     1496.64     36.36 o 
   1   9   6      251.93      204.14     12.85 o 
   2   9   6      457.65      434.89     17.87 o 
   3   9   6      645.41      588.42     25.93 o 
   4   9   6      175.51      203.40     19.09 o 
   5   9   6       51.59       58.84      7.10 o 
   6   9   6       54.61       86.51      7.04 o 
   7   9   6      135.70      151.11     10.50 o 
   8   9   6       58.18       47.50      6.00 o 
   9   9   6        2.97        8.57      2.46 o 
  10   9   6       34.02       48.60      5.76 o 
  11   9   6        2.62        2.64      1.82 o 
 -13  10   6      111.59      114.74     12.89 o 
 -12  10   6       34.54       51.73      6.13 o 
 -11  10   6       76.58       71.98     11.08 o 
 -10  10   6       77.38       92.31      8.89 o 
  -9  10   6      175.99      140.07     24.04 o 
  -8  10   6       19.67       16.67      3.08 o 
  -7  10   6       11.77       10.99      2.70 o 
  -6  10   6       70.06       71.86      6.35 o 
  -5  10   6       31.78       41.27     11.30 o 
  -4  10   6        5.29       45.03      6.25 o 
  -3  10   6        3.95       26.71      4.39 o 
  -2  10   6      115.30      115.77     10.17 o 
  -1  10   6      377.64      332.60     16.75 o 
   0  10   6       39.93       38.58      3.32 o 
   1  10   6        1.79       11.94      3.22 o 
   2  10   6       16.88       63.88      5.42 o 
   3  10   6        9.41       23.24      5.39 o 
   4  10   6        9.93       50.04      6.26 o 
   5  10   6      174.92      178.14     12.01 o 
   6  10   6      128.80      119.73      9.39 o 
   7  10   6        0.27       -0.32      2.29 o 
   8  10   6       11.60       18.86      3.37 o 
   9  10   6        1.95       20.97      8.15 o 
  10  10   6        4.45       10.36      4.41 o 
 -11  11   6      168.52      158.15     18.30 o 
 -10  11   6       45.92       44.07     14.45 o 
  -9  11   6        1.69        9.93      2.15 o 
  -8  11   6       31.56       51.39      4.99 o 
  -7  11   6        9.25       20.66      3.71 o 
  -6  11   6        7.76        6.16      1.94 o 
  -5  11   6        8.29       11.64      3.29 o 
  -4  11   6       54.69       44.73      9.23 o 
  -3  11   6      130.83      130.01     12.84 o 
  -2  11   6      144.76      152.44     11.49 o 
  -1  11   6      366.34      372.28     15.11 o 
   0  11   6       98.26      143.82      8.02 o 
   1  11   6       33.51       75.70      6.94 o 
   2  11   6       56.81       52.69      4.82 o 
   3  11   6        1.51        0.59      1.47 o 
   4  11   6        9.20        7.44      5.79 o 
   5  11   6      114.23      118.74     11.00 o 
   6  11   6      340.05      385.28     15.95 o 
   7  11   6      186.47      201.83     18.53 o 
   8  11   6        0.87       11.97      3.18 o 
  -9  12   6        6.11       10.31      3.60 o 
  -8  12   6      462.07      447.14     20.75 o 
  -7  12   6      362.85      346.63     28.27 o 
  -6  12   6        8.62       13.21      3.44 o 
  -5  12   6      130.21      131.84     10.70 o 
  -4  12   6      370.23      354.26     20.06 o 
  -3  12   6      384.42      359.96     18.57 o 
  -2  12   6      209.31      152.74     10.78 o 
  -1  12   6        3.64        6.54      4.02 o 
   0  12   6       14.39       10.67      3.31 o 
   1  12   6       75.78       58.35      4.56 o 
   2  12   6      256.24      257.36     17.05 o 
   3  12   6      141.60      169.45     10.85 o 
   4  12   6      111.18      119.74      8.14 o 
   5  12   6       23.17       19.00      3.83 o 
   6  12   6       77.44       68.54     13.57 o 
  -6  13   6       11.43       19.56      4.73 o 
  -5  13   6       43.04       29.22      5.98 o 
  -4  13   6      158.69      168.40     22.45 o 
  -3  13   6      100.07      117.37     10.66 o 
  -2  13   6       91.82       85.78      8.91 o 
  -1  13   6      305.64      316.30     19.03 o 
   0  13   6       82.76       81.05     16.36 o 
   1  13   6       59.32       61.83     12.52 o 
   2  13   6        3.10       15.92      9.28 o 
 -19   1   7       64.72       48.14      3.31 o 
 -18   1   7       19.19       18.74      2.54 o 
 -17   1   7       11.52       13.78      2.36 o 
 -16   1   7      121.63      118.80      6.06 o 
 -15   1   7      104.48      144.21     11.17 o 
 -14   1   7       55.14       73.42      5.02 o 
 -13   1   7        3.64        3.58      1.65 o 
 -12   1   7       23.48       32.04      2.80 o 
 -11   1   7        1.17       17.82      1.57 o 
 -10   1   7      511.59      539.12      7.87 o 
  -9   1   7      231.35      173.09      6.23 o 
  -8   1   7     2885.23     3128.98     26.84 o 
  -7   1   7      537.04      650.53      7.61 o 
  -6   1   7      988.95     1215.77     10.81 o 
  -5   1   7     3685.05     3638.75     31.19 o 
  -4   1   7     3597.97     4064.80     44.13 o 
  -3   1   7     5705.26     6348.33     33.73 o 
  -2   1   7     1365.89     1352.03     14.11 o 
  -1   1   7     3350.70     2888.10     18.55 o 
   0   1   7     2160.07     2247.70     19.89 o 
   1   1   7        0.42        4.74      0.73 o 
   2   1   7      797.02      644.20      7.19 o 
   3   1   7     3417.06     3868.29     37.63 o 
   4   1   7     2034.48     2303.51     16.67 o 
   5   1   7     2441.38     2374.54     28.41 o 
   6   1   7      223.94      233.65      7.21 o 
   7   1   7       31.25       38.94      4.34 o 
   8   1   7      485.67      455.40     16.16 o 
   9   1   7      125.71      115.01      9.29 o 
  10   1   7      874.58      902.05     21.77 o 
  11   1   7      640.63      647.48     20.51 o 
  12   1   7      195.63      189.94      8.24 o 
  13   1   7       40.39       35.83      3.89 o 
  14   1   7       69.67       59.76      4.22 o 
  15   1   7        0.08       -0.36      4.08 o 
 -19   2   7      212.17      181.19      9.91 o 
 -18   2   7      198.57      198.10     19.29 o 
 -17   2   7       13.26        5.13      1.91 o 
 -16   2   7      119.62      110.20      5.05 o 
 -15   2   7        0.82        2.19      1.87 o 
 -14   2   7       23.95       21.60      2.65 o 
 -13   2   7       51.83       53.82      3.64 o 
 -12   2   7      444.98      422.60     14.74 o 
 -11   2   7      415.17      407.13     11.15 o 
 -10   2   7      181.00      175.25      6.96 o 
  -9   2   7     2237.94     2255.11     16.44 o 
  -8   2   7      211.54      216.82      5.45 o 
  -7   2   7      367.76      279.98      6.54 o 
  -6   2   7      804.90      708.64      8.28 o 
  -5   2   7     1042.02     1005.93     15.16 o 
  -4   2   7      353.31      497.34      7.96 o 
  -3   2   7      297.27      232.53      9.48 o 
  -2   2   7      111.94       75.31      8.21 o 
  -1   2   7     8726.90     8414.55     30.71 o 
   0   2   7     1667.12     1978.61      9.60 o 
   1   2   7     1731.04     2077.57     18.50 o 
   2   2   7       16.27       20.96      2.52 o 
   3   2   7     1180.70     1421.26     10.37 o 
   4   2   7      119.32      137.91      8.33 o 
   5   2   7     4680.81     5017.56     17.55 o 
   6   2   7      306.52      260.57      9.14 o 
   7   2   7      242.04      248.27     11.11 o 
   8   2   7        3.33        2.12      1.32 o 
   9   2   7     1180.43     1305.67     25.17 o 
  10   2   7      220.71      194.30     12.53 o 
  11   2   7       44.25       25.49      7.98 o 
  12   2   7        2.06        2.14      2.05 o 
  13   2   7       14.26        8.42      2.14 o 
  14   2   7      212.78      213.89     11.15 o 
  15   2   7        2.41        3.53      1.47 o 
 -19   3   7       21.24       13.52      2.59 o 
 -18   3   7       39.68       42.66      4.69 o 
 -17   3   7      287.50      306.30     11.40 o 
 -16   3   7       88.02       87.22      5.74 o 
 -15   3   7       12.95       20.02      4.30 o 
 -14   3   7       86.57       87.32      6.10 o 
 -13   3   7       17.89       15.38      3.49 o 
 -12   3   7        2.27        7.19      1.40 o 
 -11   3   7     2433.94     2519.16     38.25 o 
 -10   3   7     1458.09     1481.33     17.30 o 
  -9   3   7       84.05       96.03      4.61 o 
  -8   3   7      704.30      581.17     10.28 o 
  -7   3   7       46.35       18.62      1.72 o 
  -6   3   7       45.13       79.39      5.07 o 
  -5   3   7      119.87      141.21      8.24 o 
  -4   3   7     1077.22     1031.33     15.12 o 
  -3   3   7     5255.31     5547.74     56.16 o 
  -2   3   7      393.75      340.26      4.72 o 
  -1   3   7      862.61      926.39     10.04 o 
   0   3   7      138.02      154.87      4.44 o 
   1   3   7     4405.33     4284.78     26.17 o 
   2   3   7     2227.48     2064.39     22.56 o 
   3   3   7      873.98      799.25      9.64 o 
   4   3   7      958.78     1120.13     11.99 o 
   5   3   7        2.32       13.39      1.31 o 
   6   3   7      160.36      127.09      7.25 o 
   7   3   7     1130.87     1140.39     24.36 o 
   8   3   7     1628.48     1611.63     28.18 o 
   9   3   7       67.77       58.05      4.99 o 
  10   3   7      909.17      912.78     32.72 o 
  11   3   7      102.31      108.43      8.21 o 
  12   3   7        3.52        6.77      2.53 o 
  13   3   7        0.63        7.02      1.97 o 
  14   3   7       42.63       24.33      3.68 o 
  15   3   7       42.29       28.46      4.12 o 
 -19   4   7      231.67      185.83     10.88 o 
 -18   4   7       40.23       35.37      3.81 o 
 -17   4   7        3.08       11.20      1.97 o 
 -16   4   7       75.32       92.13      4.94 o 
 -15   4   7      209.74      208.74      8.95 o 
 -14   4   7      220.60      228.19     12.93 o 
 -13   4   7      136.40      110.88      6.34 o 
 -12   4   7      234.08      282.50     13.50 o 
 -11   4   7      519.06      624.89     21.59 o 
 -10   4   7      588.49      575.75     21.31 o 
  -9   4   7      150.57      105.76      8.08 o 
  -8   4   7      786.03      670.15     13.05 o 
  -7   4   7      821.01      699.30      8.31 o 
  -6   4   7      334.35      469.61     10.02 o 
  -5   4   7        9.68        3.79      0.87 o 
  -4   4   7     7521.30     8724.44     44.39 o 
  -3   4   7    14651.46    16273.56     75.97 o 
  -2   4   7       14.65       13.14      1.42 o 
  -1   4   7      706.53      447.58      5.93 o 
   0   4   7     2280.07     2250.35     18.66 o 
   1   4   7      108.86       65.40      2.24 o 
   2   4   7       43.70        9.93      1.64 o 
   3   4   7      150.69      143.67      6.96 o 
   4   4   7       66.63       61.49      3.22 o 
   5   4   7        1.98        2.81      2.62 o 
   6   4   7     1932.45     1988.05     41.65 o 
   7   4   7     1041.36     1128.41     25.95 o 
   8   4   7     1081.66     1061.25     21.98 o 
   9   4   7      594.70      655.14     25.94 o 
  10   4   7      169.83      170.93     16.53 o 
  11   4   7       18.11       26.47      4.04 o 
  12   4   7       18.66       11.94      2.01 o 
  13   4   7      189.28      220.93     12.82 o 
  14   4   7      304.42      257.46     15.08 o 
 -18   5   7      588.18      553.84     23.88 o 
 -17   5   7      622.44      642.79     22.96 o 
 -16   5   7      236.74      237.34      9.36 o 
 -15   5   7       57.94       62.11      4.48 o 
 -14   5   7        2.51        7.44      2.98 o 
 -13   5   7      269.79      271.56     13.57 o 
 -12   5   7       16.03       16.03      1.43 o 
 -11   5   7     2863.46     2863.59     44.20 o 
 -10   5   7     2464.14     2291.73     40.66 o 
  -9   5   7     1145.51     1076.99     16.25 o 
  -8   5   7     1147.39     1117.21     14.52 o 
  -7   5   7        1.83       10.70      2.07 o 
  -6   5   7     1410.81     1442.12     21.38 o 
  -5   5   7     2077.34     2201.39     32.88 o 
  -4   5   7     6685.73     6341.97     58.31 o 
  -3   5   7      824.13      680.46     16.09 o 
  -2   5   7     5695.31     5940.64     23.93 o 
  -1   5   7     1580.14     1440.11     16.35 o 
   0   5   7     1244.09     1101.06     12.13 o 
   1   5   7      735.21      630.99     13.73 o 
   2   5   7      900.73      830.93     10.46 o 
   3   5   7      896.71      845.10     11.98 o 
   4   5   7     6091.00     6218.78     42.27 o 
   5   5   7     3842.20     3907.96     37.48 o 
   6   5   7      984.84      901.92     33.69 o 
   7   5   7       72.55       60.73      8.23 o 
   8   5   7      132.55      137.53     10.92 o 
   9   5   7      882.05      892.25     26.11 o 
  10   5   7      841.54      883.58     25.18 o 
  11   5   7      631.18      605.46     23.33 o 
  12   5   7      652.80      694.15     18.26 o 
  13   5   7       60.40       47.34      4.64 o 
  14   5   7        0.75        4.69      4.11 o 
 -17   6   7       56.37       45.83      4.32 o 
 -16   6   7       26.62       20.64      3.93 o 
 -15   6   7      569.00      593.52     19.41 o 
 -14   6   7      660.58      725.00     30.76 o 
 -13   6   7      168.15      158.29     12.24 o 
 -12   6   7     1119.71     1112.22     25.85 o 
 -11   6   7      208.11      224.99     11.71 o 
 -10   6   7      249.58      244.12     11.64 o 
  -9   6   7     1095.47     1149.37     25.52 o 
  -8   6   7     4072.34     4255.95     54.88 o 
  -7   6   7     1514.32     1533.16     23.53 o 
  -6   6   7     1060.62     1067.07     17.72 o 
  -5   6   7      710.47      633.70     19.81 o 
  -4   6   7      446.02      399.69     15.17 o 
  -3   6   7      845.56      922.66     13.29 o 
  -2   6   7     3478.63     3486.12     21.25 o 
  -1   6   7     7225.12     7452.51     38.92 o 
   0   6   7     2818.27     2768.44     26.67 o 
   1   6   7     3885.38     3882.51     27.93 o 
   2   6   7      102.52       87.29      5.19 o 
   3   6   7      140.63      132.34      8.44 o 
   4   6   7      643.42      624.32     12.84 o 
   5   6   7     1988.87     2001.14     39.20 o 
   6   6   7     3119.65     3404.59     56.24 o 
   7   6   7      664.58      559.00     61.12 o 
   8   6   7     1125.96     1263.75     23.19 o 
   9   6   7       73.96      100.17      6.11 o 
  10   6   7       35.18       34.06      6.24 o 
  11   6   7        0.17       -0.12      2.08 o 
  12   6   7      195.91      167.75     10.97 o 
  13   6   7      191.12      179.01     10.69 o 
 -17   7   7      207.47      180.57     16.41 o 
 -16   7   7      309.52      327.80     20.20 o 
 -15   7   7       59.54       72.09     10.64 o 
 -14   7   7      288.13      298.44     28.22 o 
 -13   7   7      163.00      169.99     10.19 o 
 -12   7   7      181.44      176.39     10.63 o 
 -11   7   7      911.24      903.94     36.77 o 
 -10   7   7      757.92      793.91     21.46 o 
  -9   7   7      417.79      465.64     17.92 o 
  -8   7   7      462.96      449.01     21.58 o 
  -7   7   7       68.32       88.13      6.81 o 
  -6   7   7        1.78        0.57      1.76 o 
  -5   7   7      126.04      101.51      6.36 o 
  -4   7   7     1951.39     2097.81     49.74 o 
  -3   7   7     3746.40     3776.11     30.65 o 
  -2   7   7     2414.04     2411.51     22.76 o 
  -1   7   7     2854.30     2756.59     27.54 o 
   0   7   7      923.19      762.55     14.25 o 
   1   7   7      747.38      713.05     16.37 o 
   2   7   7     1008.27     1003.29     17.90 o 
   3   7   7      394.11      349.40     19.53 o 
   4   7   7     2125.76     2081.20     33.67 o 
   5   7   7     4624.49     5177.93     78.56 o 
   6   7   7      702.84      581.62     18.72 o 
   7   7   7       23.23       30.81     10.77 o 
   8   7   7      337.99      277.55     20.55 o 
   9   7   7      159.40      158.93      8.84 o 
  10   7   7      141.47      121.39      7.54 o 
  11   7   7      389.08      399.72     19.32 o 
  12   7   7       88.25       76.31      7.52 o 
 -16   8   7      287.06      282.07     22.60 o 
 -15   8   7      371.89      393.05     22.27 o 
 -14   8   7      176.44      182.88     17.89 o 
 -13   8   7      561.50      611.89     29.50 o 
 -12   8   7      511.51      553.36     35.55 o 
 -11   8   7      340.92      327.00     18.72 o 
 -10   8   7      523.16      534.95     20.05 o 
  -9   8   7     1615.10     1666.40     26.69 o 
  -8   8   7      488.39      498.99     22.15 o 
  -7   8   7     1692.66     1805.84     30.08 o 
  -6   8   7     2705.02     2929.45     94.67 o 
  -5   8   7      134.18      158.06     12.54 o 
  -4   8   7     1586.85     1565.79     25.41 o 
  -3   8   7      390.70      358.15     18.34 o 
  -2   8   7     1078.64     1045.15     19.04 o 
  -1   8   7      933.65      931.97     15.92 o 
   0   8   7     3119.39     3177.01     33.60 o 
   1   8   7       13.83       25.54      2.18 o 
   2   8   7      349.39      394.38     18.12 o 
   3   8   7       17.99       20.20      2.56 o 
   4   8   7      242.04      231.07     12.62 o 
   5   8   7      565.49      594.63     23.09 o 
   6   8   7      653.66      647.24     31.01 o 
   7   8   7      999.81     1076.23     26.36 o 
   8   8   7      321.84      324.19     20.47 o 
   9   8   7      194.59      179.83     10.38 o 
  10   8   7       20.42       15.46      2.62 o 
  11   8   7        3.23        2.68      3.61 o 
  12   8   7        1.11        3.82      1.99 o 
 -15   9   7        8.87        9.37      4.02 o 
 -14   9   7       51.93       31.31      5.43 o 
 -13   9   7       39.56       35.15      7.71 o 
 -12   9   7       71.32       83.18      6.56 o 
 -11   9   7      247.89      256.01     16.15 o 
 -10   9   7     2936.43     2990.73    107.73 o 
  -9   9   7     1770.22     1950.72     38.60 o 
  -8   9   7      174.43      147.45     25.10 o 
  -7   9   7     1016.98      935.88     24.85 o 
  -6   9   7        0.93        3.20      1.64 o 
  -5   9   7        1.94        4.15      2.02 o 
  -4   9   7     1207.58     1165.66     26.93 o 
  -3   9   7     3131.08     3206.03     38.33 o 
  -2   9   7     1461.46     1611.04     26.32 o 
  -1   9   7     7748.85     7609.89    156.96 o 
   0   9   7      824.86      718.34     14.89 o 
   1   9   7      679.11      618.38     14.01 o 
   2   9   7     1523.03     1585.09     25.66 o 
   3   9   7     1437.46     1508.32     24.84 o 
   4   9   7     1057.35     1043.10     26.73 o 
   5   9   7      539.75      544.80     17.76 o 
   6   9   7      317.59      324.45     16.24 o 
   7   9   7      129.00      122.17      9.24 o 
   8   9   7      239.17      188.10     12.91 o 
   9   9   7        8.68        8.89      4.41 o 
  10   9   7       66.70       66.09      6.92 o 
 -13  10   7     1102.67     1120.63     87.85 o 
 -12  10   7      632.30      763.31     46.78 o 
 -11  10   7      351.42      321.58     45.32 o 
 -10  10   7       12.73        9.46      2.14 o 
  -9  10   7     1061.03     1132.90     36.40 o 
  -8  10   7     1119.79     1216.50     34.63 o 
  -7  10   7     1396.63     1360.62     31.35 o 
  -6  10   7      847.23      922.32     36.89 o 
  -5  10   7     1104.49     1171.80     33.42 o 
  -4  10   7       75.60       68.81      6.34 o 
  -3  10   7       59.47       39.49      4.31 o 
  -2  10   7      128.05      104.08      8.20 o 
  -1  10   7      285.74      334.98     15.31 o 
   0  10   7     1538.62     1537.89     27.51 o 
   1  10   7     2009.94     2022.27     31.03 o 
   2  10   7      344.59      360.80     11.14 o 
   3  10   7     1195.76     1227.72     23.27 o 
   4  10   7       38.93       36.46      5.19 o 
   5  10   7       28.45       22.94      3.00 o 
   6  10   7      870.88      925.74     22.91 o 
   7  10   7      332.78      306.35     17.89 o 
   8  10   7      589.62      570.16     17.88 o 
   9  10   7      794.56      808.52     33.91 o 
 -12  11   7      327.26      301.75     33.23 o 
 -11  11   7      169.35      143.94     16.52 o 
 -10  11   7      404.47      377.67     41.87 o 
  -9  11   7      641.71      648.33     44.56 o 
  -8  11   7      565.39      553.72     23.52 o 
  -7  11   7       33.00       43.29      6.52 o 
  -6  11   7        2.54       -0.21      1.47 o 
  -5  11   7      324.83      315.40     12.41 o 
  -4  11   7      409.76      415.94     17.27 o 
  -3  11   7     1062.49     1057.03     26.19 o 
  -2  11   7     2884.41     2978.32     52.77 o 
  -1  11   7     1111.28     1165.07     18.59 o 
   0  11   7     1022.12     1076.51     20.84 o 
   1  11   7       24.13       18.05      2.01 o 
   2  11   7      301.39      314.79     13.25 o 
   3  11   7     1106.73     1132.50     24.75 o 
   4  11   7     1694.88     1767.95     43.26 o 
   5  11   7     2590.06     2739.50     85.89 o 
   6  11   7      193.27      186.76     13.87 o 
   7  11   7      255.69      229.93     15.50 o 
  -9  12   7       37.72       41.94      4.99 o 
  -8  12   7      253.59      249.95     29.63 o 
  -7  12   7      392.52      363.69     26.79 o 
  -6  12   7      585.54      597.66     27.52 o 
  -5  12   7      381.63      443.01     25.69 o 
  -4  12   7        6.40        4.46      4.63 o 
  -3  12   7      689.02      724.33     27.52 o 
  -2  12   7     1103.77     1258.22     30.75 o 
  -1  12   7      525.38      557.89     12.19 o 
   0  12   7      215.53      199.40     11.34 o 
   1  12   7      303.59      275.74     12.91 o 
   2  12   7      223.68      200.58     12.83 o 
   3  12   7       28.94       38.25      3.48 o 
   4  12   7        0.53        4.77      1.84 o 
   5  12   7      481.20      532.07     34.42 o 
  -5  13   7        4.94       20.47      5.04 o 
  -4  13   7       68.06       80.92      7.23 o 
  -3  13   7      238.95      231.13     11.49 o 
  -2  13   7      133.83      125.33     10.70 o 
  -1  13   7      619.62      624.63     31.44 o 
   0  13   7       48.00       41.36      6.17 o 
   1  13   7        1.26        5.83      2.66 o 
 -20   0   8      204.28      175.64     11.85 o 
 -19   0   8      281.41      261.23     17.83 o 
 -18   0   8     1066.74     1086.34     33.55 o 
 -17   0   8      659.06      736.31     36.31 o 
 -16   0   8       80.44      103.49      7.71 o 
 -15   0   8      201.98      159.72     14.34 o 
 -14   0   8      309.12      249.27     19.56 o 
 -13   0   8      154.13      182.37     14.72 o 
 -12   0   8       80.17       92.66      6.80 o 
 -11   0   8        2.89       21.08      2.33 o 
 -10   0   8     1026.14     1058.78     30.60 o 
  -9   0   8    18711.12    19576.43     94.16 o 
  -8   0   8    10509.19    11754.13     36.83 o 
  -7   0   8     1025.73     1209.39     16.33 o 
  -6   0   8     6027.91     6444.57     68.04 o 
  -5   0   8      178.36      131.33      5.35 o 
  -4   0   8     2031.83     2013.71     28.79 o 
  -2   0   8     5352.89     5518.26     51.11 o 
  -1   0   8     1753.29     1421.06     19.06 o 
   0   0   8     3453.55     3373.36     15.20 o 
   1   0   8       40.45       42.30      3.49 o 
   2   0   8      209.88      308.86      9.59 o 
   3   0   8     2872.73     3035.75     37.23 o 
   4   0   8     4881.27     5818.22     45.43 o 
   5   0   8     9927.93     9854.23     77.92 o 
   6   0   8     7203.04     7098.71    142.85 o 
   7   0   8     2375.98     2734.97     39.48 o 
   8   0   8     1300.61     1328.78     25.55 o 
   9   0   8      416.21      385.28     40.64 o 
  10   0   8       52.86       69.53     10.88 o 
  11   0   8      236.89      220.13     46.39 o 
  12   0   8     2766.82     2967.01     64.91 o 
  13   0   8     2122.47     2324.58     98.22 o 
  14   0   8     1711.90     2073.06     64.55 o 
  15   0   8      138.59      109.92     10.25 o 
 -19   1   8      660.97      628.34     18.87 o 
 -18   1   8      232.99      248.35     10.72 o 
 -17   1   8        7.51        4.43      1.57 o 
 -16   1   8      138.89      157.73      7.74 o 
 -15   1   8        1.39        6.58      1.41 o 
 -14   1   8      106.93       96.44      6.17 o 
 -13   1   8       57.94       47.93      3.56 o 
 -12   1   8        4.72       11.91      1.67 o 
 -11   1   8     1047.73      964.04     15.78 o 
 -10   1   8      784.08      757.11      9.96 o 
  -9   1   8      730.61      668.64      8.94 o 
  -8   1   8      757.56      803.49      9.23 o 
  -7   1   8      341.85      307.98      7.66 o 
  -6   1   8      371.10      316.92     26.29 o 
  -5   1   8     2269.65     2269.11     23.04 o 
  -4   1   8     4578.04     5245.12     35.25 o 
  -3   1   8     4985.19     4446.68     33.92 o 
  -2   1   8     1501.44     1716.15     12.80 o 
  -1   1   8     7639.24     7726.10     25.17 o 
   0   1   8      359.49      388.19      4.74 o 
   1   1   8     4672.48     4316.61     22.30 o 
   2   1   8     5144.22     4122.04     30.24 o 
   3   1   8     8773.23     8899.65     32.87 o 
   4   1   8     2388.37     2775.99     25.80 o 
   5   1   8      675.31      771.82     21.65 o 
   6   1   8       27.32       43.63     12.51 o 
   7   1   8     1960.06     2056.74     20.95 o 
   8   1   8     7885.34     8282.43    930.89 o 
   9   1   8     4348.97     4424.58     53.56 o 
  10   1   8       25.04       17.48      1.78 o 
  11   1   8      112.29      111.62      6.00 o 
  12   1   8       11.13        7.30      1.66 o 
  13   1   8        0.19        5.28      1.82 o 
  14   1   8      268.19      259.66     15.06 o 
  15   1   8      988.19     1119.62     38.88 o 
 -19   2   8       41.40       34.41      2.64 o 
 -18   2   8      413.97      374.12     14.20 o 
 -17   2   8      263.30      272.00     10.21 o 
 -16   2   8       55.52       72.06      5.50 o 
 -15   2   8      420.12      459.86     20.11 o 
 -14   2   8      997.08     1062.26     20.78 o 
 -13   2   8     1659.90     1752.93     22.07 o 
 -12   2   8       26.32       27.52      1.95 o 
 -11   2   8      104.42       97.18      5.25 o 
 -10   2   8     1007.98      926.53     15.08 o 
  -9   2   8     2443.16     2477.65     20.98 o 
  -8   2   8     6743.17     6994.49     31.53 o 
  -7   2   8     1279.02     1350.01     28.12 o 
  -6   2   8      201.46      175.73      6.26 o 
  -5   2   8     1470.05      969.59      8.47 o 
  -4   2   8     8769.44     7738.73     58.43 o 
  -3   2   8    13989.15    13693.53     85.64 o 
  -2   2   8    16307.23    17810.32    129.86 o 
  -1   2   8     8209.45     8576.44     18.83 o 
   0   2   8       93.05       71.75      2.36 o 
   1   2   8        1.45       12.54      1.58 o 
   2   2   8      249.71      312.76      6.58 o 
   3   2   8      485.87      489.73      5.57 o 
   4   2   8      298.95      349.31      7.52 o 
   5   2   8     3384.63     3371.39     25.30 o 
   6   2   8     3226.56     3089.05     57.55 o 
   7   2   8      714.62      672.21     18.31 o 
   8   2   8        1.48       14.30      1.97 o 
   9   2   8       24.22       28.34      2.14 o 
  10   2   8       93.84       74.97      6.04 o 
  11   2   8      859.71      918.94     27.04 o 
  12   2   8      709.41      797.93     22.31 o 
  13   2   8      489.76      512.35     21.45 o 
  14   2   8      470.22      463.45     19.35 o 
  15   2   8      292.27      258.97     15.46 o 
 -19   3   8      204.57      173.45     10.82 o 
 -18   3   8      818.54      865.72     26.83 o 
 -17   3   8      157.14      166.97      9.93 o 
 -16   3   8       85.39       95.97      4.63 o 
 -15   3   8       27.31       34.91      4.58 o 
 -14   3   8      242.90      196.39     10.52 o 
 -13   3   8      598.72      563.42     18.18 o 
 -12   3   8     1207.53     1292.02     14.62 o 
 -11   3   8      879.74      919.43     16.72 o 
 -10   3   8      176.20      142.21      6.69 o 
  -9   3   8      517.19      440.74     11.80 o 
  -8   3   8      343.13      296.56     10.36 o 
  -7   3   8      911.39      631.11      7.48 o 
  -6   3   8     1725.45     1664.81     17.67 o 
  -5   3   8       23.90       53.24      5.12 o 
  -4   3   8     2454.15     2087.94     36.10 o 
  -3   3   8     5211.98     4605.64     43.60 o 
  -2   3   8      122.44      185.23      5.27 o 
  -1   3   8       96.83      133.20      4.03 o 
   0   3   8     3139.57     3455.26     63.37 o 
   1   3   8      454.08      458.95      5.91 o 
   2   3   8       77.33       35.06      2.53 o 
   3   3   8       57.35        8.16      1.66 o 
   4   3   8      721.11      675.97     11.10 o 
   5   3   8     1078.18     1117.02     16.45 o 
   6   3   8      687.69      686.04     18.21 o 
   7   3   8       89.21       86.14     12.52 o 
   8   3   8      538.38      472.68     24.43 o 
   9   3   8        7.55        4.18      1.85 o 
  10   3   8       27.72       25.07     10.28 o 
  11   3   8      233.82      192.11      9.95 o 
  12   3   8       10.41       13.77      2.49 o 
  13   3   8        2.11        4.49      1.65 o 
  14   3   8       12.96       17.69      3.50 o 
 -19   4   8      129.36      126.87      7.75 o 
 -18   4   8      448.98      483.66     14.13 o 
 -17   4   8       20.76       17.42      2.63 o 
 -16   4   8      295.03      333.84     10.29 o 
 -15   4   8      127.22      131.69      6.37 o 
 -14   4   8       36.74       41.52      3.24 o 
 -13   4   8       71.73       59.27      3.65 o 
 -12   4   8        5.32       10.38      1.29 o 
 -11   4   8      793.87      792.01     24.61 o 
 -10   4   8     2631.13     2742.70     34.81 o 
  -9   4   8     2476.45     2430.49     26.74 o 
  -8   4   8     2596.87     2637.43     33.15 o 
  -7   4   8      107.87      153.36      7.39 o 
  -6   4   8      426.14      381.59      9.71 o 
  -5   4   8       54.90      106.28      4.74 o 
  -4   4   8     2693.13     2372.51     56.46 o 
  -3   4   8     8311.07     8053.95    110.73 o 
  -2   4   8     3232.83     3430.37     15.57 o 
  -1   4   8      564.06      553.67      7.51 o 
   0   4   8     4045.38     3889.10     30.59 o 
   1   4   8       51.45       89.77      3.38 o 
   2   4   8     2174.43     2304.30     18.90 o 
   3   4   8      278.17      342.83      9.51 o 
   4   4   8       49.04       61.86      5.37 o 
   5   4   8     3241.43     3230.53     41.35 o 
   6   4   8     1083.86     1003.71     37.19 o 
   7   4   8      769.81      726.48     24.66 o 
   8   4   8      137.71      131.29     10.86 o 
   9   4   8       81.48       99.67      8.67 o 
  10   4   8       62.29       42.69     16.46 o 
  11   4   8       31.66       47.69      4.51 o 
  12   4   8      238.60      257.94     12.87 o 
  13   4   8      630.62      599.77     23.53 o 
  14   4   8      299.98      229.73     11.86 o 
 -18   5   8        1.09        9.69      9.17 o 
 -17   5   8       70.53       58.97      4.67 o 
 -16   5   8       22.30       28.29      2.87 o 
 -15   5   8       29.98       26.41      5.75 o 
 -14   5   8       63.64       58.25      4.90 o 
 -13   5   8        1.45        3.73      1.66 o 
 -12   5   8       19.79       22.30      1.63 o 
 -11   5   8      389.51      337.47     30.55 o 
 -10   5   8      230.46      258.16     18.40 o 
  -9   5   8      607.21      668.23     25.86 o 
  -8   5   8       43.88       26.51      2.41 o 
  -7   5   8      553.56      555.79     15.19 o 
  -6   5   8     2888.71     2888.02     54.17 o 
  -5   5   8     1591.57     1598.84     30.74 o 
  -4   5   8     1581.59     1488.14     30.43 o 
  -3   5   8      656.37      773.53      9.12 o 
  -2   5   8       60.27       49.51      4.91 o 
  -1   5   8      152.83      173.06      7.04 o 
   0   5   8      990.18     1152.02     19.63 o 
   1   5   8     2343.87     2475.03     18.98 o 
   2   5   8     2687.12     2710.37     26.85 o 
   3   5   8      497.68      422.89     10.62 o 
   4   5   8      435.20      488.75     14.13 o 
   5   5   8      375.86      362.36     16.92 o 
   6   5   8       51.25       51.41      5.39 o 
   7   5   8      205.86      172.63     15.80 o 
   8   5   8     1292.69     1282.59     33.69 o 
   9   5   8      651.56      700.60     31.23 o 
  10   5   8      538.19      521.51     25.54 o 
  11   5   8      101.51       84.81      5.95 o 
  12   5   8       61.78       55.25      6.52 o 
  13   5   8       72.39       53.49      4.05 o 
 -18   6   8      139.83      109.94      8.44 o 
 -17   6   8      698.71      805.95     32.81 o 
 -16   6   8       72.33       62.14      5.31 o 
 -15   6   8      459.02      466.36     17.24 o 
 -14   6   8      577.87      543.50     21.42 o 
 -13   6   8        2.28        6.16      1.26 o 
 -12   6   8        8.59       16.21      2.67 o 
 -11   6   8      380.35      401.37     12.92 o 
 -10   6   8       53.10       53.63      3.76 o 
  -9   6   8     1833.21     1739.51     29.56 o 
  -8   6   8     2132.91     2273.06     19.98 o 
  -7   6   8      694.16      653.57     16.18 o 
  -6   6   8        1.61       23.82      2.47 o 
  -5   6   8      949.64     1110.70     37.48 o 
  -4   6   8      329.98      305.36     12.41 o 
  -3   6   8     1421.41     1399.35     12.49 o 
  -2   6   8      994.87     1043.29     18.40 o 
  -1   6   8      507.28      679.55     10.15 o 
   0   6   8     2233.07     2395.41     21.01 o 
   1   6   8     1805.04     1792.07     16.10 o 
   2   6   8      875.81      810.42     16.75 o 
   3   6   8      401.51      366.75     18.33 o 
   4   6   8     1385.92     1427.72     26.02 o 
   5   6   8        8.75       99.80      7.59 o 
   6   6   8     1268.71     1421.94     29.90 o 
   7   6   8     2399.55     2346.78     37.85 o 
   8   6   8      873.11      888.82     28.72 o 
   9   6   8      199.43      202.39     14.78 o 
  10   6   8        6.19        5.93      1.73 o 
  11   6   8       99.78      107.86      7.48 o 
  12   6   8      263.26      259.21     17.35 o 
  13   6   8        1.48        8.00      2.24 o 
 -17   7   8        6.60        7.60      4.70 o 
 -16   7   8      150.79      146.51     10.44 o 
 -15   7   8      225.48      213.85     12.41 o 
 -14   7   8      134.26      118.93      7.95 o 
 -13   7   8       99.04      116.33     12.13 o 
 -12   7   8      708.78      729.11     28.99 o 
 -11   7   8       31.51       42.14      4.53 o 
 -10   7   8      379.54      367.41     18.30 o 
  -9   7   8     1873.71     1985.94     26.78 o 
  -8   7   8      878.33      894.64     20.65 o 
  -7   7   8      159.20      146.00     12.79 o 
  -6   7   8       75.28       63.93      6.94 o 
  -5   7   8       76.97       59.03      6.66 o 
  -4   7   8      607.22      615.55     26.56 o 
  -3   7   8      151.79      169.36      8.98 o 
  -2   7   8      597.01      679.74     14.47 o 
  -1   7   8      354.93      328.31     10.43 o 
   0   7   8      605.96      577.03     15.64 o 
   1   7   8      246.66      269.97     12.75 o 
   2   7   8      204.13      192.93      8.68 o 
   3   7   8     1679.98     1713.77     25.09 o 
   4   7   8      835.19      863.99     20.46 o 
   5   7   8      182.83      211.35     14.31 o 
   6   7   8      570.68      545.52     23.62 o 
   7   7   8       50.79       54.18      5.26 o 
   8   7   8      107.91      115.40      6.59 o 
   9   7   8       36.20       34.43      7.65 o 
  10   7   8      363.31      376.25     18.22 o 
  11   7   8        6.47        7.95      3.12 o 
  12   7   8       85.69       88.80      6.81 o 
 -16   8   8        6.98       13.18      2.57 o 
 -15   8   8      103.65      113.87     13.62 o 
 -14   8   8      135.27      111.25     10.04 o 
 -13   8   8       11.80       20.79      4.78 o 
 -12   8   8        9.54       12.80      2.92 o 
 -11   8   8       25.25       42.35      5.73 o 
 -10   8   8       16.42       31.01      3.48 o 
  -9   8   8      220.32      201.95     14.06 o 
  -8   8   8      556.89      601.27     18.92 o 
  -7   8   8       66.36      151.37     10.88 o 
  -6   8   8       76.44       62.30      5.78 o 
  -5   8   8        3.02       42.51     37.32 o 
  -4   8   8      204.98      224.39     19.82 o 
  -3   8   8     1063.48     1043.46     30.87 o 
  -2   8   8       65.22       74.55      5.58 o 
  -1   8   8      576.21      594.05     14.99 o 
   0   8   8     2655.55     2615.71     39.69 o 
   1   8   8      279.17      278.53     12.04 o 
   2   8   8       22.99       32.87      3.21 o 
   3   8   8        6.78       13.26      3.44 o 
   4   8   8       17.03       17.26      1.88 o 
   5   8   8        0.47        9.90      3.98 o 
   6   8   8      128.82      159.36     10.06 o 
   7   8   8       74.51       74.07      7.11 o 
   8   8   8       12.65        6.69      4.47 o 
   9   8   8      180.56      158.06      9.07 o 
  10   8   8       83.88       80.09      7.19 o 
  11   8   8       22.68       19.28      2.79 o 
 -15   9   8       85.56       95.89      9.97 o 
 -14   9   8       19.86       16.94      7.02 o 
 -13   9   8        7.00        8.80      2.39 o 
 -12   9   8       58.80       70.98      7.74 o 
 -11   9   8       27.04       52.03      5.81 o 
 -10   9   8        0.07       13.50      2.95 o 
  -9   9   8        0.00        3.68      3.20 o 
  -8   9   8       18.84       20.63      4.68 o 
  -7   9   8       51.56       40.85      4.29 o 
  -6   9   8       34.40       42.19      4.90 o 
  -5   9   8      109.14      131.75     11.84 o 
  -4   9   8       17.30       78.58     11.29 o 
  -3   9   8      538.40      490.10     17.10 o 
  -2   9   8      586.97      673.98     27.62 o 
  -1   9   8       22.26       28.23      2.46 o 
   0   9   8       20.08       44.47      3.08 o 
   1   9   8      214.45      203.39     14.23 o 
   2   9   8       46.43       46.00      5.31 o 
   3   9   8      544.80      527.16     17.73 o 
   4   9   8       49.37       52.62      4.63 o 
   5   9   8      210.52      231.21     13.60 o 
   6   9   8      228.98      228.35     12.18 o 
   7   9   8       38.72       37.73      4.96 o 
   8   9   8      160.64      158.61     11.70 o 
   9   9   8      353.71      331.29     22.74 o 
  10   9   8        1.26        2.83      1.72 o 
 -13  10   8       69.38       90.59     12.74 o 
 -12  10   8       27.36       36.72      4.57 o 
 -11  10   8       16.54       13.80      3.37 o 
 -10  10   8      272.47      217.84     20.54 o 
  -9  10   8       35.18       48.84      5.69 o 
  -8  10   8      112.62      142.01      8.08 o 
  -7  10   8       28.54       30.26      5.14 o 
  -6  10   8       40.06       42.93      9.49 o 
  -5  10   8      308.56      285.21     26.94 o 
  -4  10   8      411.86      315.09     58.91 o 
  -3  10   8      110.50       79.92     22.87 o 
  -2  10   8      393.93      389.83     12.58 o 
  -1  10   8        8.64       55.76      5.29 o 
   0  10   8        3.17       50.18      5.39 o 
   1  10   8      177.83      187.05      9.53 o 
   2  10   8      610.73      630.70     16.03 o 
   3  10   8       20.72       14.59      2.14 o 
   4  10   8        0.13        9.63      2.90 o 
   5  10   8       93.94      112.67      9.81 o 
   6  10   8      249.12      233.62     15.17 o 
   7  10   8        7.26        5.21      4.55 o 
   8  10   8      149.93      134.43     10.79 o 
   9  10   8       59.47       44.21      7.04 o 
 -12  11   8       14.98       15.78      9.18 o 
 -11  11   8       16.82       12.40      2.79 o 
 -10  11   8       45.52       37.77      3.74 o 
  -9  11   8       20.17       19.30      8.22 o 
  -8  11   8      145.61      132.20     11.77 o 
  -7  11   8       75.46       52.77      9.46 o 
  -6  11   8      112.43      109.01     13.83 o 
  -5  11   8      158.86      162.71     10.99 o 
  -4  11   8      171.69      150.84     12.94 o 
  -3  11   8       12.88       28.91      3.72 o 
  -2  11   8      124.27      111.83      8.55 o 
  -1  11   8       87.31       91.44      6.18 o 
   0  11   8       15.42       17.52      2.17 o 
   1  11   8       60.67       59.72      5.10 o 
   2  11   8       38.63       72.72      5.75 o 
   3  11   8      111.38      131.77      8.30 o 
   4  11   8       60.20       83.12      7.54 o 
   5  11   8        0.29        1.42      3.15 o 
   6  11   8        0.63        2.65      1.82 o 
   7  11   8       87.46       55.85      5.84 o 
  -9  12   8      231.59      225.92     42.24 o 
  -8  12   8       25.65       26.72      5.67 o 
  -7  12   8       31.94       52.11      6.30 o 
  -6  12   8      358.02      375.05     23.10 o 
  -5  12   8        8.84       13.75      3.51 o 
  -4  12   8        1.23       19.65      3.97 o 
  -3  12   8      116.56      127.28      7.68 o 
  -2  12   8      196.97      230.24     15.55 o 
  -1  12   8      415.83      445.48     21.97 o 
   0  12   8       49.70       45.40      8.98 o 
   1  12   8        7.00        5.53      2.69 o 
   2  12   8       25.68       22.58      2.93 o 
   3  12   8        4.34        5.96      2.25 o 
   4  12   8       82.35       85.84      7.39 o 
  -5  13   8      489.63      505.09     30.76 o 
  -4  13   8      144.16      125.57      9.91 o 
  -3  13   8      638.97      655.13     28.07 o 
  -2  13   8       85.16       77.34      8.56 o 
  -1  13   8      166.26      166.06     15.15 o 
   0  13   8      199.91      203.59     15.62 o 
 -20   1   9        0.63        3.87      1.33 o 
 -19   1   9       35.88       12.19      2.10 o 
 -18   1   9      155.06      152.89      6.76 o 
 -17   1   9       21.72       22.32      3.15 o 
 -16   1   9       66.44       52.42      4.57 o 
 -15   1   9     1218.49     1217.95     27.38 o 
 -14   1   9       93.56       92.25      5.85 o 
 -13   1   9       28.48       23.02      2.03 o 
 -12   1   9       21.46       24.86      1.98 o 
 -11   1   9      803.52      818.46     13.56 o 
 -10   1   9      127.64      113.20      5.19 o 
  -9   1   9     1982.56     1942.05     14.28 o 
  -8   1   9      441.97      333.94      7.15 o 
  -7   1   9        7.62        5.44      1.41 o 
  -6   1   9     3324.05     3052.04     17.07 o 
  -5   1   9     1075.64     1050.39     10.66 o 
  -4   1   9     6843.25     6698.94     44.06 o 
  -3   1   9      236.17      268.35      5.55 o 
  -2   1   9    16998.53    16537.12     68.58 o 
  -1   1   9      530.06      676.36      6.58 o 
   0   1   9       22.33       26.89      2.32 o 
   1   1   9        1.05        6.37      3.12 o 
   2   1   9       11.26       26.26      1.97 o 
   3   1   9      703.99      701.92     12.98 o 
   4   1   9     2398.46     2202.53     23.09 o 
   5   1   9      274.35      243.04     10.00 o 
   6   1   9      106.00       87.12      6.12 o 
   7   1   9      326.14      351.46     26.54 o 
   8   1   9        2.54        3.73      3.20 o 
   9   1   9      587.90      619.55     17.81 o 
  10   1   9      134.44      127.47     10.38 o 
  11   1   9       80.63       42.57     10.35 o 
  12   1   9      102.11       81.43      6.27 o 
  13   1   9       10.24        5.64      2.58 o 
  14   1   9       45.23       43.23      4.59 o 
 -19   2   9        2.74        7.01      1.71 o 
 -18   2   9      182.22      175.23      7.54 o 
 -17   2   9       26.63       21.91      2.29 o 
 -16   2   9      123.41      115.55      6.27 o 
 -15   2   9       17.99       19.85      2.44 o 
 -14   2   9      420.35      402.28     17.23 o 
 -13   2   9      109.57      103.52      6.17 o 
 -12   2   9      949.33      963.08     15.61 o 
 -11   2   9     1103.19     1146.68     14.07 o 
 -10   2   9       40.21       17.73      1.23 o 
  -9   2   9      505.93      605.47     12.90 o 
  -8   2   9      820.78      901.23     10.00 o 
  -7   2   9      331.76      283.04      6.53 o 
  -6   2   9      364.23      297.05     10.22 o 
  -5   2   9     4290.90     4572.19     38.12 o 
  -4   2   9     4518.83     5028.60     55.10 o 
  -3   2   9      946.09      774.58     14.38 o 
  -2   2   9      137.65       66.92      5.46 o 
  -1   2   9     2197.14     2182.63     13.26 o 
   0   2   9     2130.63     2028.30     25.45 o 
   1   2   9     5978.79     6205.61     40.36 o 
   2   2   9     1702.90     1580.27     19.05 o 
   3   2   9       11.14       48.68      2.31 o 
   4   2   9      363.77      340.81      8.78 o 
   5   2   9      568.91      463.54     11.93 o 
   6   2   9      447.54      392.33     23.93 o 
   7   2   9     1235.05     1121.17     43.46 o 
   8   2   9        1.75        7.16      1.83 o 
   9   2   9        4.43        6.31      2.65 o 
  10   2   9      131.46      151.10     10.55 o 
  11   2   9      148.81      158.63     12.82 o 
  12   2   9       72.21       62.85      6.13 o 
  13   2   9      133.04      146.62      8.31 o 
  14   2   9        4.38        4.57      2.08 o 
 -19   3   9       14.26       18.28      2.92 o 
 -18   3   9       68.79       57.82      4.68 o 
 -17   3   9      142.43      129.20      6.27 o 
 -16   3   9      492.37      492.50     15.41 o 
 -15   3   9       98.11       92.95      8.96 o 
 -14   3   9        1.14        6.19      1.40 o 
 -13   3   9       79.44       71.73      4.79 o 
 -12   3   9      112.80      134.19      6.48 o 
 -11   3   9       54.25       61.56      4.39 o 
 -10   3   9      119.17      133.93      6.46 o 
  -9   3   9      103.68      109.70      5.30 o 
  -8   3   9     3361.75     3541.82     21.78 o 
  -7   3   9      407.82      430.34      8.25 o 
  -6   3   9       11.51        9.64      0.94 o 
  -5   3   9     1083.45      925.00     15.38 o 
  -4   3   9     1077.92     1174.31     19.09 o 
  -3   3   9     1415.84     1212.47     16.94 o 
  -2   3   9     1722.51     1855.41     14.33 o 
  -1   3   9     4093.94     4527.86     23.10 o 
   0   3   9     7926.13     8198.93     17.56 o 
   1   3   9      272.49      440.78      8.80 o 
   2   3   9     1684.89     1976.63     17.12 o 
   3   3   9     3745.57     3946.12     27.50 o 
   4   3   9      243.29      218.39      8.85 o 
   5   3   9      666.12      643.39     19.60 o 
   6   3   9     1905.81     1885.31     31.47 o 
   7   3   9       11.83       18.07      3.58 o 
   8   3   9        1.22        8.51      2.55 o 
   9   3   9      695.54      718.85     24.12 o 
  10   3   9        2.05        3.06      1.53 o 
  11   3   9        5.01        4.93      2.15 o 
  12   3   9       37.97       29.11      3.73 o 
  13   3   9      278.50      274.22     12.93 o 
  14   3   9       20.68       16.36      2.67 o 
 -19   4   9      105.00       90.47      6.65 o 
 -18   4   9      556.56      526.71     24.31 o 
 -17   4   9      244.52      225.21      9.28 o 
 -16   4   9        2.60        4.67      2.86 o 
 -15   4   9       23.23       29.93      3.02 o 
 -14   4   9     1089.01     1029.69     30.51 o 
 -13   4   9      449.45      431.65     15.41 o 
 -12   4   9      568.62      581.46     15.63 o 
 -11   4   9     7578.21     7578.30     59.47 o 
 -10   4   9     2153.92     1982.18     21.48 o 
  -9   4   9     1386.98     1533.52     27.44 o 
  -8   4   9      837.23      845.30     17.88 o 
  -7   4   9       10.09       13.43      1.49 o 
  -6   4   9       21.27       18.15      2.12 o 
  -5   4   9      348.17      471.32     11.96 o 
  -4   4   9     3629.91     3015.35     51.00 o 
  -3   4   9     3708.76     3377.73     27.02 o 
  -2   4   9     1687.36     1550.14     13.74 o 
  -1   4   9      644.95      739.49      8.93 o 
   0   4   9     2914.59     3047.49     26.96 o 
   1   4   9       40.08       61.83      2.56 o 
   2   4   9     1611.88     1718.06     17.83 o 
   3   4   9      494.77      448.35     12.60 o 
   4   4   9     1147.56     1126.76     16.46 o 
   5   4   9      348.29      339.95     18.44 o 
   6   4   9      194.86      165.54     23.12 o 
   7   4   9      112.61      126.51      9.36 o 
   8   4   9       22.35       18.23      4.00 o 
   9   4   9       25.96       31.24      3.60 o 
  10   4   9      927.54      958.40     28.71 o 
  11   4   9       71.75       72.29      5.58 o 
  12   4   9      569.61      631.14     21.96 o 
  13   4   9       13.57       10.52      2.74 o 
 -18   5   9       55.56       56.04      4.90 o 
 -17   5   9        3.11        6.19      2.10 o 
 -16   5   9       97.33       76.95      5.13 o 
 -15   5   9     1082.25     1272.73     31.07 o 
 -14   5   9      762.12      766.86     17.54 o 
 -13   5   9       11.64        5.18      1.35 o 
 -12   5   9      243.99      198.79     10.29 o 
 -11   5   9      706.02      720.66     32.48 o 
 -10   5   9      625.45      592.81     14.21 o 
  -9   5   9     3412.00     3663.15     39.51 o 
  -8   5   9     2673.63     2605.53     26.42 o 
  -7   5   9      519.24      376.76     12.64 o 
  -6   5   9     1082.45     1018.34     29.78 o 
  -5   5   9        4.20        6.40      2.69 o 
  -4   5   9      803.55      883.41     21.26 o 
  -3   5   9      123.55      159.64      5.89 o 
  -2   5   9     4378.62     4816.38     18.75 o 
  -1   5   9     4201.39     4300.28     16.93 o 
   0   5   9     4292.76     3902.46     27.52 o 
   1   5   9     3276.42     3120.31     27.91 o 
   2   5   9     1237.23     1102.90     12.52 o 
   3   5   9      706.48      727.92     14.62 o 
   4   5   9      201.93      227.18     10.82 o 
   5   5   9     2012.82     1916.69     31.51 o 
   6   5   9     1791.72     1905.36     26.56 o 
   7   5   9     2417.29     2381.44     37.69 o 
   8   5   9      924.35      895.13     25.44 o 
   9   5   9       78.17       77.70      6.15 o 
  10   5   9       64.12       53.58      6.45 o 
  11   5   9        5.65        5.82      1.87 o 
  12   5   9      119.73      128.50      7.45 o 
  13   5   9       66.26       66.24      6.06 o 
 -18   6   9      441.82      473.84     21.87 o 
 -17   6   9      281.15      284.90     18.94 o 
 -16   6   9      578.85      639.99     23.89 o 
 -15   6   9       10.50       15.42      2.49 o 
 -14   6   9       22.38       12.50      2.15 o 
 -13   6   9      116.88      124.28      9.99 o 
 -12   6   9     1247.59     1264.30     25.06 o 
 -11   6   9     1849.34     1788.20     36.40 o 
 -10   6   9     2201.20     2048.52     73.91 o 
  -9   6   9      190.70      188.45     17.21 o 
  -8   6   9        2.84        9.28      2.63 o 
  -7   6   9       25.23       31.68      3.31 o 
  -6   6   9     1267.18     1372.98     22.02 o 
  -5   6   9     6059.40     6518.29    219.87 o 
  -4   6   9     4226.98     4068.61     61.35 o 
  -3   6   9     5632.82     5634.63     63.19 o 
  -2   6   9     4516.84     4725.56     27.99 o 
  -1   6   9      129.17      147.76      7.18 o 
   0   6   9      320.92      359.15      9.88 o 
   1   6   9     1042.72      954.59     18.73 o 
   2   6   9      252.74      238.55      8.54 o 
   3   6   9     1904.83     1939.86     32.39 o 
   4   6   9     5149.95     5307.90     65.83 o 
   5   6   9      626.95      689.95     18.50 o 
   6   6   9      270.79      231.59     16.87 o 
   7   6   9       24.32       13.91      2.41 o 
   8   6   9     1132.15     1120.59     23.78 o 
   9   6   9      200.17      203.14     10.17 o 
  10   6   9       42.58       35.25      3.37 o 
  11   6   9      549.21      533.23     18.99 o 
  12   6   9      139.98      133.50      8.67 o 
 -17   7   9        9.61        9.63      2.53 o 
 -16   7   9      775.98      778.31     82.66 o 
 -15   7   9      809.43      836.77     27.45 o 
 -14   7   9      330.23      371.04     22.33 o 
 -13   7   9      412.11      478.95     17.99 o 
 -12   7   9      671.48      726.69     24.91 o 
 -11   7   9      244.54      211.65     14.47 o 
 -10   7   9     1129.42     1192.76     31.45 o 
  -9   7   9      741.44      740.33     20.44 o 
  -8   7   9      921.50      931.55     20.93 o 
  -7   7   9     1334.04     1450.20     27.50 o 
  -6   7   9      815.37      782.62     26.50 o 
  -5   7   9        1.99        8.50      1.93 o 
  -4   7   9      195.77      199.19      9.81 o 
  -3   7   9     1005.66     1021.69     19.56 o 
  -2   7   9     1934.58     1736.99     20.25 o 
  -1   7   9     1567.31     1573.74     18.33 o 
   0   7   9     2189.93     2231.03     20.79 o 
   1   7   9      311.42      298.62      9.28 o 
   2   7   9       15.67       35.17      2.98 o 
   3   7   9        2.47        8.47      2.51 o 
   4   7   9       32.62       24.64      2.73 o 
   5   7   9      630.34      664.62     19.69 o 
   6   7   9      970.19      936.89     33.02 o 
   7   7   9      251.27      294.79     14.84 o 
   8   7   9       83.47       91.11      5.62 o 
   9   7   9       18.88       30.27      3.36 o 
  10   7   9       18.65       12.02      2.37 o 
  11   7   9       29.90       31.08      3.56 o 
  12   7   9       55.56       54.59      5.69 o 
 -16   8   9       47.37       35.17      4.30 o 
 -15   8   9        4.68        6.90      2.31 o 
 -14   8   9       59.28       55.27      5.09 o 
 -13   8   9       28.32       26.54      3.00 o 
 -12   8   9      411.79      397.78     20.94 o 
 -11   8   9     4222.27     4625.53    101.85 o 
 -10   8   9     1531.18     1664.67     53.55 o 
  -9   8   9      645.63      704.79     26.76 o 
  -8   8   9     1132.92     1173.74     30.50 o 
  -7   8   9      124.54      150.43     10.67 o 
  -6   8   9      260.87      234.94     23.83 o 
  -5   8   9      506.75      532.67     35.85 o 
  -4   8   9     4337.85     4414.51     76.81 o 
  -3   8   9     1194.94     1150.96     28.79 o 
  -2   8   9     1307.57     1293.22     16.51 o 
  -1   8   9      591.19      585.66     15.51 o 
   0   8   9     1968.41     2020.02     22.32 o 
   1   8   9     2408.94     2301.17     27.30 o 
   2   8   9      352.01      318.70     13.66 o 
   3   8   9        3.91        8.31      1.57 o 
   4   8   9        5.34        8.29      2.41 o 
   5   8   9      582.45      597.68     18.84 o 
   6   8   9       30.31       20.86      3.91 o 
   7   8   9      213.55      188.29     18.04 o 
   8   8   9      409.71      442.44     17.43 o 
   9   8   9      195.55      166.08     10.00 o 
  10   8   9       42.92       33.06      3.54 o 
  11   8   9      275.42      274.11     15.13 o 
 -15   9   9      270.64      284.93     19.14 o 
 -14   9   9      526.03      609.89     31.09 o 
 -13   9   9      432.85      459.49     47.70 o 
 -12   9   9      450.00      433.95     30.21 o 
 -11   9   9      154.15      139.74     14.25 o 
 -10   9   9      485.70      499.23     24.02 o 
  -9   9   9      160.76      146.97     15.22 o 
  -8   9   9      577.44      620.74     24.58 o 
  -7   9   9     1896.20     1929.63     48.85 o 
  -6   9   9      261.07      309.44     20.69 o 
  -5   9   9     1622.95     1619.25     30.86 o 
  -4   9   9      103.86      100.88      6.48 o 
  -3   9   9        4.98       16.48      2.93 o 
  -2   9   9       30.04       26.65      3.11 o 
  -1   9   9      900.49      902.72     18.31 o 
   0   9   9      443.17      447.13     14.95 o 
   1   9   9      281.40      287.14     17.06 o 
   2   9   9      259.85      284.33     17.18 o 
   3   9   9        2.57       19.57      5.62 o 
   4   9   9        2.29        8.89      2.22 o 
   5   9   9       12.65       14.03      3.73 o 
   6   9   9      432.04      442.16     22.12 o 
   7   9   9      384.48      442.87     25.90 o 
   8   9   9      543.27      556.18     17.44 o 
   9   9   9      559.18      542.50     41.15 o 
 -13  10   9       56.26       64.76     10.66 o 
 -12  10   9      150.27      145.60     19.69 o 
 -11  10   9      938.03     1016.96     28.41 o 
 -10  10   9     1604.77     1738.75     64.57 o 
  -9  10   9     1499.95     1581.42     29.70 o 
  -8  10   9      808.77      827.81     23.46 o 
  -7  10   9      176.97      158.51     10.03 o 
  -6  10   9      301.69      318.51     16.59 o 
  -5  10   9     1187.69     1221.73     67.50 o 
  -4  10   9     1923.04     1859.13     35.10 o 
  -3  10   9     3354.60     3471.66     55.09 o 
  -2  10   9     1861.89     1973.59     37.95 o 
  -1  10   9      521.16      480.75     11.28 o 
   0  10   9       82.46       91.24      6.30 o 
   1  10   9      128.87      127.87      6.56 o 
   2  10   9      785.19      738.10     18.47 o 
   3  10   9      992.55     1034.06     23.69 o 
   4  10   9      741.33      792.58     28.45 o 
   5  10   9      220.36      191.48     10.74 o 
   6  10   9       15.88       12.66      2.80 o 
   7  10   9      196.86      189.26     13.31 o 
   8  10   9       35.74       35.66      5.80 o 
 -12  11   9      110.36       91.58     11.18 o 
 -11  11   9       18.91       12.87      3.38 o 
 -10  11   9       83.92       69.27      5.62 o 
  -9  11   9       47.26       42.59      5.20 o 
  -8  11   9      157.51      152.02     14.28 o 
  -7  11   9      294.56      294.76     27.10 o 
  -6  11   9      714.78      740.07     45.68 o 
  -5  11   9      180.35      185.59     16.58 o 
  -4  11   9        1.65        5.56      2.20 o 
  -3  11   9      105.87       85.47      7.82 o 
  -2  11   9      162.22      129.78      8.89 o 
  -1  11   9      266.08      262.89      9.20 o 
   0  11   9      739.66      703.58     18.38 o 
   1  11   9     1211.23     1259.66     25.63 o 
   2  11   9      363.70      356.51     14.49 o 
   3  11   9      525.07      559.08     15.63 o 
   4  11   9      109.59       97.82      8.30 o 
   5  11   9      616.27      675.84     22.36 o 
   6  11   9      165.39      150.44     11.32 o 
  -9  12   9      339.34      274.66     38.10 o 
  -8  12   9      346.91      315.25     31.12 o 
  -7  12   9        4.01       15.23      4.28 o 
  -6  12   9      228.16      280.93     27.06 o 
  -5  12   9      259.82      262.20     20.24 o 
  -4  12   9      191.97      169.78     11.08 o 
  -3  12   9      931.27      964.02     27.54 o 
  -2  12   9      855.57      894.48     23.76 o 
  -1  12   9       72.94       64.46      5.13 o 
   0  12   9        1.60        6.07      3.99 o 
   1  12   9      124.34      136.84     12.69 o 
   2  12   9      134.64       89.88     15.52 o 
   3  12   9      309.43      279.70     14.37 o 
   4  12   9      276.94      270.92     19.46 o 
  -4  13   9       14.08       32.52      4.48 o 
  -3  13   9       50.31       62.22      5.72 o 
  -2  13   9        6.16       17.98      3.31 o 
  -1  13   9       12.95       20.58      8.82 o 
 -20   0  10      300.24      273.21     14.24 o 
 -19   0  10       57.36       66.90      6.38 o 
 -18   0  10        8.20        7.62      4.76 o 
 -17   0  10       35.10       36.52      5.35 o 
 -16   0  10       71.57       28.55      4.06 o 
 -15   0  10        1.37       10.12      7.56 o 
 -14   0  10      344.90      368.66     20.44 o 
 -13   0  10      193.14      177.19     14.56 o 
 -12   0  10     1243.33     1343.20     24.76 o 
 -11   0  10     5889.88     6342.36     73.51 o 
 -10   0  10      178.39      169.93     10.04 o 
  -9   0  10     2318.31     2968.71     24.49 o 
  -8   0  10     3877.12     3895.11     48.53 o 
  -7   0  10     8748.29     9495.49     36.23 o 
  -6   0  10      295.06      582.40     21.11 o 
  -5   0  10     3825.74     4064.69     26.19 o 
  -4   0  10     2831.54     3373.11     73.10 o 
  -3   0  10    17472.37    16978.33    211.98 o 
  -2   0  10      246.66      146.37      6.00 o 
  -1   0  10    11828.24    13045.54     57.04 o 
   0   0  10    11320.68    11525.11     74.63 o 
   1   0  10    21668.15    20782.67    178.49 o 
   2   0  10     9188.09    10896.49     22.54 o 
   3   0  10     2136.99     2324.99     24.59 o 
   4   0  10        2.15        8.15      2.28 o 
   5   0  10       57.07      109.27     13.45 o 
   6   0  10      157.75      302.51     31.98 o 
   7   0  10     3681.62     3878.72     44.82 o 
   8   0  10     6876.73     7094.26    113.96 o 
   9   0  10     1101.13     1096.44     41.90 o 
  10   0  10      105.68      131.45     14.76 o 
  11   0  10      126.64      134.62     10.53 o 
  12   0  10      187.72      183.25     12.63 o 
  13   0  10       55.34       84.54     10.81 o 
  14   0  10     1125.16     1357.66     56.98 o 
 -20   1  10       75.38       52.75      4.33 o 
 -19   1  10      180.36      187.96      9.64 o 
 -18   1  10      199.81      170.65      7.64 o 
 -17   1  10      129.13      127.99      5.69 o 
 -16   1  10      190.45      218.30      9.29 o 
 -15   1  10      555.69      647.75     18.93 o 
 -14   1  10      354.50      363.76     19.05 o 
 -13   1  10      132.16      118.35      6.86 o 
 -12   1  10      284.92      214.21     10.39 o 
 -11   1  10     4388.61     4183.61     27.69 o 
 -10   1  10     3050.54     3136.34     15.46 o 
  -9   1  10     5905.30     6428.28     28.43 o 
  -8   1  10     3999.29     4422.97     17.41 o 
  -7   1  10      605.84      963.28     58.19 o 
  -6   1  10      177.29      158.94      4.45 o 
  -5   1  10        8.70       55.02      2.24 o 
  -4   1  10     3482.87     3904.38     19.86 o 
  -3   1  10    10187.56    10523.37     50.44 o 
  -2   1  10    20783.76    20112.25     80.92 o 
  -1   1  10     3595.90     3434.81     19.11 o 
   0   1  10       70.31      100.71      6.96 o 
   1   1  10     5921.45     5916.92     42.12 o 
   2   1  10     1170.76     1045.66     10.48 o 
   3   1  10     5683.78     5617.85     19.71 o 
   4   1  10     6048.48     5707.37     39.52 o 
   5   1  10     6690.15     7071.48     66.14 o 
   6   1  10     5323.44     5498.17     39.96 o 
   7   1  10     2447.55     2507.55     21.30 o 
   8   1  10      564.90      596.51     19.97 o 
   9   1  10      293.38      286.54     15.59 o 
  10   1  10       21.53       22.43      6.60 o 
  11   1  10     1556.75     1801.85     90.96 o 
  12   1  10     1773.99     1934.36     44.06 o 
  13   1  10     1839.10     2137.22     46.71 o 
  14   1  10      475.48      445.20     20.62 o 
 -20   2  10      185.46      172.87     10.64 o 
 -19   2  10      958.59     1061.43     22.72 o 
 -18   2  10      772.14      786.64     17.78 o 
 -17   2  10      254.62      252.59     10.17 o 
 -16   2  10      127.88      141.77      7.16 o 
 -15   2  10       78.19       75.25      5.94 o 
 -14   2  10      715.64      741.74     19.79 o 
 -13   2  10      396.78      405.77     16.95 o 
 -12   2  10     1324.35     1450.66     17.21 o 
 -11   2  10     4061.30     4070.18     24.67 o 
 -10   2  10     1865.41     1758.19     14.12 o 
  -9   2  10      157.54      138.48      5.34 o 
  -8   2  10     1208.80     1217.16     13.04 o 
  -7   2  10      968.24      710.61     10.14 o 
  -6   2  10       28.59       56.88      2.90 o 
  -5   2  10     7028.03     7716.22     24.07 o 
  -4   2  10    12887.37    12640.99     52.03 o 
  -3   2  10     3006.89     2635.87     21.61 o 
  -2   2  10     1597.21     2223.17     18.64 o 
  -1   2  10       84.55      170.53      4.09 o 
   0   2  10     1564.62     1594.61     12.99 o 
   1   2  10     6138.89     6287.07     33.22 o 
   2   2  10     3162.37     3170.18     17.80 o 
   3   2  10      622.89      553.10      9.41 o 
   4   2  10      231.56      249.09     10.79 o 
   5   2  10      326.39      339.54     17.01 o 
   6   2  10       46.70       52.47     12.07 o 
   7   2  10     3915.90     3919.40     32.12 o 
   8   2  10       51.10       41.86      3.08 o 
   9   2  10      387.04      369.50     14.90 o 
  10   2  10      284.11      248.25     10.15 o 
  11   2  10      640.72      713.21     22.24 o 
  12   2  10      274.22      265.26     13.68 o 
  13   2  10       69.53       63.68      5.67 o 
  14   2  10        6.36       13.91      3.97 o 
 -19   3  10       40.32       56.48      3.76 o 
 -18   3  10      278.21      257.39     11.67 o 
 -17   3  10      478.58      427.85     15.22 o 
 -16   3  10     1597.25     1784.76     41.96 o 
 -15   3  10      650.87      693.08     24.07 o 
 -14   3  10      321.37      297.99     15.02 o 
 -13   3  10      490.44      485.32     20.08 o 
 -12   3  10     1137.57     1053.66     20.46 o 
 -11   3  10     2147.62     2165.43     15.27 o 
 -10   3  10     1892.11     1932.19     19.90 o 
  -9   3  10     1336.27     1466.57     25.27 o 
  -8   3  10      361.88      290.24      9.64 o 
  -7   3  10     1487.55     1219.36     12.72 o 
  -6   3  10       74.06       79.11      4.17 o 
  -5   3  10      490.38      525.21      9.85 o 
  -4   3  10     2102.29     2129.93     23.40 o 
  -3   3  10     1164.44     1302.15     46.34 o 
  -2   3  10     1388.65     1279.47     10.58 o 
  -1   3  10     6393.81     5902.79     23.97 o 
   0   3  10      458.83      463.35      7.37 o 
   1   3  10      667.29      502.83      8.05 o 
   2   3  10     1935.72     1992.14     14.48 o 
   3   3  10        3.41       15.49      1.99 o 
   4   3  10     1707.61     1727.55     22.16 o 
   5   3  10     1623.32     1532.18     21.53 o 
   6   3  10     1784.51     1746.98     25.77 o 
   7   3  10      694.05      689.34     20.90 o 
   8   3  10       27.55       10.90      2.51 o 
   9   3  10       28.08       26.04      3.28 o 
  10   3  10       62.99       46.49      4.98 o 
  11   3  10      357.90      369.16     17.35 o 
  12   3  10      474.34      471.14     19.32 o 
  13   3  10      694.51      718.39     33.24 o 
 -19   4  10      168.96      156.86     12.42 o 
 -18   4  10       41.03       25.39      3.37 o 
 -17   4  10      141.86      128.98      8.54 o 
 -16   4  10        4.27        7.21      1.84 o 
 -15   4  10       53.73       51.87      4.30 o 
 -14   4  10       32.14       28.65      4.37 o 
 -13   4  10      580.84      624.03     17.38 o 
 -12   4  10      765.91      877.15     23.31 o 
 -11   4  10      307.13      283.70     20.49 o 
 -10   4  10     1183.37     1158.11     17.71 o 
  -9   4  10      277.17      263.87     18.89 o 
  -8   4  10      316.07      299.90      8.67 o 
  -7   4  10      697.26      560.58      9.96 o 
  -6   4  10      401.32      404.59     15.12 o 
  -5   4  10      425.36      457.02     15.53 o 
  -4   4  10     5155.63     4781.23     21.27 o 
  -3   4  10        3.25       13.76      2.02 o 
  -2   4  10     1092.70      973.89     11.47 o 
  -1   4  10      600.65      460.87      8.56 o 
   0   4  10      785.39      782.82      9.05 o 
   1   4  10      113.81      101.61      4.55 o 
   2   4  10       80.83       59.47      3.41 o 
   3   4  10       21.55       13.11      1.52 o 
   4   4  10      189.12      194.42     10.49 o 
   5   4  10        0.10       -0.50      1.68 o 
   6   4  10      230.28      249.29     14.52 o 
   7   4  10      415.15      441.76     20.59 o 
   8   4  10      737.32      788.86     30.02 o 
   9   4  10        8.89       20.59      6.15 o 
  10   4  10      179.11      183.67      9.49 o 
  11   4  10      242.89      226.54     10.72 o 
  12   4  10       26.25       18.03      3.11 o 
  13   4  10        2.36        0.53      2.39 o 
 -18   5  10       78.29       57.11      4.97 o 
 -17   5  10       21.31       14.86      4.29 o 
 -16   5  10      278.49      300.14     16.35 o 
 -15   5  10       40.08       29.22      4.91 o 
 -14   5  10       23.43       20.41      3.03 o 
 -13   5  10      132.73      120.22      7.98 o 
 -12   5  10      293.15      256.30     19.79 o 
 -11   5  10     1652.20     1442.91     45.23 o 
 -10   5  10     1092.57     1047.65     27.14 o 
  -9   5  10     1288.73     1375.07     43.57 o 
  -8   5  10      574.28      505.54     15.67 o 
  -7   5  10       38.88       76.66      5.59 o 
  -6   5  10       98.58      116.60     15.98 o 
  -5   5  10      108.46      102.87      7.24 o 
  -4   5  10       36.97       29.45      4.82 o 
  -3   5  10     1239.64     1338.58     16.93 o 
  -2   5  10     1393.20     1220.82     21.42 o 
  -1   5  10      494.33      472.30     12.75 o 
   0   5  10       70.76       60.58      3.69 o 
   1   5  10       34.29       29.06      2.09 o 
   2   5  10       21.15       31.64      2.35 o 
   3   5  10     1767.58     1571.41     21.64 o 
   4   5  10     2003.53     2139.15     56.00 o 
   5   5  10      328.23      340.64     17.57 o 
   6   5  10     1945.01     2024.97     25.41 o 
   7   5  10     2243.23     2153.50     40.65 o 
   8   5  10      145.89      142.03      9.62 o 
   9   5  10       71.78       55.11      4.74 o 
  10   5  10      115.23      112.05      6.89 o 
  11   5  10      338.71      339.85     17.47 o 
  12   5  10      462.12      438.73     19.72 o 
 -18   6  10        5.26        9.16      5.19 o 
 -17   6  10       52.02       53.06      4.29 o 
 -16   6  10      996.63     1102.54     46.26 o 
 -15   6  10       45.69       50.40      5.08 o 
 -14   6  10       50.76       36.08      3.96 o 
 -13   6  10       26.90       34.22      3.93 o 
 -12   6  10      911.51      838.23     28.77 o 
 -11   6  10     1208.90     1293.34     23.83 o 
 -10   6  10     2103.36     2449.70     22.73 o 
  -9   6  10     1749.45     1657.30     47.40 o 
  -8   6  10      322.59      314.45     13.07 o 
  -7   6  10       32.68       42.40      3.78 o 
  -6   6  10      373.64      495.54     25.50 o 
  -5   6  10     1311.90     1295.91     27.19 o 
  -4   6  10      842.89     1007.30     19.96 o 
  -3   6  10     3171.21     3512.66     43.90 o 
  -2   6  10     1255.86     1314.42     27.28 o 
  -1   6  10      377.79      379.06     11.09 o 
   0   6  10      112.60      138.18      6.62 o 
   1   6  10      240.72      202.69      8.30 o 
   2   6  10     2369.78     2327.91     15.33 o 
   3   6  10     1600.22     1707.01     26.99 o 
   4   6  10      345.75      359.54     18.25 o 
   5   6  10      521.71      541.52     19.92 o 
   6   6  10       94.51      120.58      8.80 o 
   7   6  10       92.48       82.40      7.53 o 
   8   6  10        0.62        2.82      2.52 o 
   9   6  10       66.75       59.92      5.51 o 
  10   6  10      163.59      155.98      9.85 o 
  11   6  10      166.43      182.12     11.76 o 
  12   6  10        0.11        8.09      2.04 o 
 -17   7  10       14.17       11.57      4.38 o 
 -16   7  10      261.88      239.12     40.51 o 
 -15   7  10     1173.49     1246.02     46.64 o 
 -14   7  10       83.62       80.67      6.71 o 
 -13   7  10       86.08       60.97      5.91 o 
 -12   7  10        7.57        7.74      1.62 o 
 -11   7  10       43.88       43.41      4.22 o 
 -10   7  10       66.53       52.88      4.44 o 
  -9   7  10      163.33      157.94     10.99 o 
  -8   7  10      508.58      486.79     26.05 o 
  -7   7  10       18.55       15.79      2.46 o 
  -6   7  10       29.83       29.76      9.14 o 
  -5   7  10      715.89      714.75     22.25 o 
  -4   7  10        0.55       34.50      4.32 o 
  -3   7  10       20.07       49.81      6.09 o 
  -2   7  10       17.67       11.60      1.23 o 
  -1   7  10      956.55      986.17     16.74 o 
   0   7  10     4948.77     5140.35     37.97 o 
   1   7  10     1386.44     1320.97     17.19 o 
   2   7  10      256.12      235.32     10.85 o 
   3   7  10     1043.11      920.59     18.26 o 
   4   7  10       64.33       79.35      6.77 o 
   5   7  10       50.72       68.60      5.83 o 
   6   7  10     1037.30     1001.83     24.69 o 
   7   7  10       56.13       50.76      4.50 o 
   8   7  10        2.00        5.48      2.78 o 
   9   7  10       13.38       21.25      3.10 o 
  10   7  10      111.69      100.49      6.60 o 
  11   7  10       23.79       15.81      3.27 o 
 -16   8  10      137.12      134.37     11.92 o 
 -15   8  10       10.13       14.69      4.72 o 
 -14   8  10        0.02        5.61      1.71 o 
 -13   8  10       34.07       30.01      4.25 o 
 -12   8  10      211.32      207.76     24.50 o 
 -11   8  10      402.83      385.47     18.99 o 
 -10   8  10       52.87       54.62      5.39 o 
  -9   8  10      461.36      390.67     18.34 o 
  -8   8  10       56.97       72.09      6.79 o 
  -7   8  10      133.38      162.92     13.62 o 
  -6   8  10       37.03       29.13      3.28 o 
  -5   8  10       37.79       77.41     19.79 o 
  -4   8  10      507.83      447.62     38.46 o 
  -3   8  10       85.72      106.42      8.68 o 
  -2   8  10       52.01       31.60      2.39 o 
  -1   8  10      115.68      109.50      5.57 o 
   0   8  10      294.99      242.62     10.73 o 
   1   8  10     1426.47     1256.43     27.23 o 
   2   8  10        2.79        5.20      1.14 o 
   3   8  10        3.79        6.11      5.54 o 
   4   8  10       33.59       47.27      4.68 o 
   5   8  10       76.09       96.60      6.29 o 
   6   8  10        5.64        8.28      2.87 o 
   7   8  10      230.98      221.30     10.79 o 
   8   8  10      609.35      586.70     20.64 o 
   9   8  10        5.62        4.40      2.57 o 
  10   8  10       17.03       15.47      3.54 o 
 -15   9  10       17.09       21.71      5.39 o 
 -14   9  10       51.10       45.65      4.41 o 
 -13   9  10      179.48      178.03     11.76 o 
 -12   9  10      100.66      108.81      8.17 o 
 -11   9  10      334.34      300.33     30.77 o 
 -10   9  10       30.45       50.43      4.93 o 
  -9   9  10      395.65      381.04     14.21 o 
  -8   9  10        4.19       48.42      7.49 o 
  -7   9  10       26.43        8.77      8.32 o 
  -6   9  10      289.32      307.95     24.65 o 
  -5   9  10      568.69      505.60     24.62 o 
  -4   9  10        1.18       26.86      2.58 o 
  -3   9  10      156.74      148.24      7.91 o 
  -2   9  10      313.53      290.24     15.33 o 
  -1   9  10       11.46        9.87      1.14 o 
   0   9  10      324.56      312.28     12.62 o 
   1   9  10      236.97      225.79     12.72 o 
   2   9  10      251.70      255.71     10.97 o 
   3   9  10        0.61        1.82      1.78 o 
   4   9  10        7.53       10.32      2.24 o 
   5   9  10      215.66      228.29     13.55 o 
   6   9  10       52.73       56.56      7.88 o 
   7   9  10      279.53      274.12     19.61 o 
   8   9  10       56.82       67.11      7.42 o 
   9   9  10       60.99       63.44      6.11 o 
 -14  10  10       41.92       53.19      8.26 o 
 -13  10  10        6.12        6.00      2.25 o 
 -12  10  10        8.86       18.27      4.86 o 
 -11  10  10       40.14       63.69      6.53 o 
 -10  10  10       69.04       71.45      9.21 o 
  -9  10  10        5.15        8.38      2.45 o 
  -8  10  10       28.98       31.89      8.59 o 
  -7  10  10       59.82       55.35      7.04 o 
  -6  10  10        0.89       30.60      4.57 o 
  -5  10  10      234.96      222.49     12.33 o 
  -4  10  10      729.95      724.74     22.16 o 
  -3  10  10      138.45      128.09     12.91 o 
  -2  10  10        5.31        4.82      1.75 o 
  -1  10  10        0.37        6.96      2.41 o 
   0  10  10       98.07      118.11      5.77 o 
   1  10  10      153.95      149.45      8.83 o 
   2  10  10       16.59       24.69      2.46 o 
   3  10  10      170.00      159.77      8.81 o 
   4  10  10      106.18      114.10      9.34 o 
   5  10  10       13.74       12.06      2.70 o 
   6  10  10       52.57       39.24      3.77 o 
   7  10  10        6.07        5.01      2.07 o 
   8  10  10       35.82       30.71      4.15 o 
 -12  11  10       26.28       27.63      4.02 o 
 -11  11  10        3.13       14.48      7.55 o 
 -10  11  10        0.54        6.46      2.37 o 
  -9  11  10       34.63       32.20      5.71 o 
  -8  11  10       36.42       35.51      5.42 o 
  -7  11  10       20.50       48.46      6.44 o 
  -6  11  10       41.90       38.30      6.51 o 
  -5  11  10       38.18       28.22      4.25 o 
  -4  11  10       11.22       18.38      3.87 o 
  -3  11  10      433.72      442.72     20.36 o 
  -2  11  10      313.68      297.52     15.45 o 
  -1  11  10       14.84       21.67      2.25 o 
   0  11  10       39.41       43.32      3.68 o 
   1  11  10        6.44        8.09      2.23 o 
   2  11  10       20.02       14.40      3.10 o 
   3  11  10        3.49        2.99      3.17 o 
   4  11  10        2.74       15.12      3.26 o 
   5  11  10      348.91      327.11     22.99 o 
   6  11  10       42.34       26.40      3.81 o 
  -9  12  10      157.60      136.70     14.76 o 
  -8  12  10       97.44      103.14     24.38 o 
  -7  12  10       30.08       28.12      4.92 o 
  -6  12  10      482.31      481.09     37.20 o 
  -5  12  10      111.90      128.23      9.28 o 
  -4  12  10      181.57      203.18     14.48 o 
  -3  12  10        4.95        8.85      2.89 o 
  -2  12  10      171.29      157.09     11.38 o 
  -1  12  10      197.25      192.23     17.83 o 
   0  12  10       69.18       75.89      6.54 o 
   1  12  10       57.96       56.08      5.10 o 
   2  12  10       76.12       71.47      8.64 o 
   3  12  10       16.99       20.23      3.22 o 
 -20   1  11       21.10       15.29      2.14 o 
 -19   1  11      295.57      247.69     11.31 o 
 -18   1  11       25.30       23.25      2.70 o 
 -17   1  11       28.18       24.48      2.93 o 
 -16   1  11       36.79       33.96      3.29 o 
 -15   1  11      358.47      400.26     16.33 o 
 -14   1  11       40.74       37.28      2.96 o 
 -13   1  11      412.77      418.15     16.58 o 
 -12   1  11      665.51      732.90     17.12 o 
 -11   1  11       39.72       46.44      2.57 o 
 -10   1  11      523.54      543.89     11.23 o 
  -9   1  11     5764.52     6419.53     32.41 o 
  -8   1  11      379.42      345.83      8.42 o 
  -7   1  11      428.99      394.88      7.39 o 
  -6   1  11     4703.90     5369.80     34.24 o 
  -5   1  11     1189.91     1133.22     29.36 o 
  -4   1  11        1.84        2.97      1.82 o 
  -3   1  11     2108.38     1933.58     15.22 o 
  -2   1  11      975.61      914.09     12.24 o 
  -1   1  11      829.48      759.96     16.39 o 
   0   1  11     1978.07     2194.80     22.90 o 
   1   1  11      247.25      318.55      8.20 o 
   2   1  11      633.27      574.66     18.44 o 
   3   1  11        8.77        5.45      2.59 o 
   4   1  11        4.83        3.68      2.53 o 
   5   1  11      824.33      699.37     25.98 o 
   6   1  11       28.82       22.33      4.01 o 
   7   1  11      541.67      479.54     30.72 o 
   8   1  11      187.08      162.86     10.79 o 
   9   1  11        9.83        8.70      1.42 o 
  10   1  11      915.31      923.50     36.27 o 
  11   1  11      235.81      203.28     13.29 o 
  12   1  11       99.36       85.72      7.98 o 
  13   1  11      200.71      145.86      8.90 o 
 -20   2  11        0.27        5.05      2.74 o 
 -19   2  11       26.03       22.52      2.82 o 
 -18   2  11       38.20       22.04      5.33 o 
 -17   2  11      213.21      160.94      7.56 o 
 -16   2  11     1069.81     1012.96     21.56 o 
 -15   2  11        0.95        6.02      1.22 o 
 -14   2  11        2.57        2.30      1.01 o 
 -13   2  11       51.18       44.90      3.62 o 
 -12   2  11      324.92      302.73     11.22 o 
 -11   2  11      185.65      161.50      7.72 o 
 -10   2  11     1291.26     1357.13     17.50 o 
  -9   2  11      341.49      267.63     12.68 o 
  -8   2  11     1502.23     1438.38     19.69 o 
  -7   2  11     1110.28     1182.98     13.05 o 
  -6   2  11      175.35      112.18      3.57 o 
  -5   2  11     2298.45     2117.43     29.78 o 
  -4   2  11      819.42      823.79     35.23 o 
  -3   2  11       47.37      112.06     18.20 o 
  -2   2  11     7641.88     7317.80     37.44 o 
  -1   2  11      886.00      903.99      9.77 o 
   0   2  11       24.82        6.74      1.37 o 
   1   2  11      500.93      638.44     15.23 o 
   2   2  11      305.20      242.92      8.29 o 
   3   2  11      336.98      355.14     10.61 o 
   4   2  11       12.85       14.03      1.47 o 
   5   2  11       30.16        8.88      1.75 o 
   6   2  11     1002.77     1005.10     30.51 o 
   7   2  11       27.35       33.07      3.04 o 
   8   2  11        0.76        4.27      1.36 o 
   9   2  11       43.98       49.31      4.58 o 
  10   2  11       60.55       53.32      5.13 o 
  11   2  11      188.89      188.35     11.23 o 
  12   2  11       39.82       20.13      9.31 o 
  13   2  11       19.04       13.98      6.14 o 
 -19   3  11      409.30      402.52     12.65 o 
 -18   3  11      448.63      446.34     14.43 o 
 -17   3  11        5.93        4.53      1.87 o 
 -16   3  11        0.78        4.43      1.37 o 
 -15   3  11      128.04      122.11      8.23 o 
 -14   3  11        0.22        5.17      3.05 o 
 -13   3  11       52.50       56.93      3.60 o 
 -12   3  11     3122.61     3179.88     29.47 o 
 -11   3  11     3995.18     4055.25     52.54 o 
 -10   3  11     1511.82     1401.46     17.80 o 
  -9   3  11      129.90      119.25      6.20 o 
  -8   3  11     1675.31     1533.20     12.85 o 
  -7   3  11     1613.72     1746.22     29.81 o 
  -6   3  11      117.22      125.61      5.74 o 
  -5   3  11     4727.07     4733.24     31.38 o 
  -4   3  11     2429.90     1861.74     22.27 o 
  -3   3  11     5037.14     5752.83     26.23 o 
  -2   3  11      500.64      550.99      6.74 o 
  -1   3  11       15.85       34.08      3.67 o 
   0   3  11      342.77      406.44      7.68 o 
   1   3  11      539.91      499.11      8.04 o 
   2   3  11       95.88       73.69      3.46 o 
   3   3  11       82.78       73.47      4.26 o 
   4   3  11     1352.24     1398.87     18.74 o 
   5   3  11     2438.58     2416.11     30.41 o 
   6   3  11       92.75      105.40      8.60 o 
   7   3  11       97.60       92.55      7.65 o 
   8   3  11       48.54       34.93      3.96 o 
   9   3  11       66.06       61.76      6.17 o 
  10   3  11       20.16       23.94      3.44 o 
  11   3  11       27.47       17.26      5.66 o 
  12   3  11       82.68       69.18      5.27 o 
  13   3  11       14.26       13.45      3.22 o 
 -19   4  11       18.31       24.28      3.85 o 
 -18   4  11        1.48        1.87      1.65 o 
 -17   4  11      146.33      139.79     11.20 o 
 -16   4  11      186.94      206.26      9.10 o 
 -15   4  11      509.88      502.53     16.76 o 
 -14   4  11       66.46       57.55      4.40 o 
 -13   4  11       62.97       52.34      3.35 o 
 -12   4  11      922.55     1080.52     25.82 o 
 -11   4  11     1427.51     1409.50     27.66 o 
 -10   4  11      181.46      123.00      6.48 o 
  -9   4  11     3565.25     3494.32     44.32 o 
  -8   4  11     1747.89     1671.88     15.73 o 
  -7   4  11     1129.94      996.49     15.22 o 
  -6   4  11      340.18      368.82     16.13 o 
  -5   4  11     1180.06     1562.93     15.60 o 
  -4   4  11     1883.96     1713.84     30.13 o 
  -3   4  11        4.16        1.04      1.39 o 
  -2   4  11      305.32      237.73      7.83 o 
  -1   4  11     6198.36     5912.75     21.60 o 
   0   4  11      873.10      763.75      9.93 o 
   1   4  11      588.42      595.38     10.30 o 
   2   4  11      822.22      857.35     17.31 o 
   3   4  11     1364.06     1499.63     21.98 o 
   4   4  11       64.37       65.57      5.50 o 
   5   4  11     1273.89     1224.69     31.87 o 
   6   4  11      521.43      563.26     21.68 o 
   7   4  11      361.54      323.23     18.38 o 
   8   4  11      892.41      897.74     25.03 o 
   9   4  11      236.23      237.72     15.59 o 
  10   4  11       20.60       21.83      2.80 o 
  11   4  11      203.08      185.67     12.36 o 
  12   4  11       97.63       79.87      6.17 o 
 -19   5  11      585.95      591.48     38.74 o 
 -18   5  11      848.55      929.09     25.96 o 
 -17   5  11      386.69      356.95     14.04 o 
 -16   5  11       81.68       79.49      6.15 o 
 -15   5  11       74.74       64.08      4.60 o 
 -14   5  11      165.45      160.32     12.72 o 
 -13   5  11      449.39      425.33     16.07 o 
 -12   5  11     5861.61     6170.99    133.56 o 
 -11   5  11     3566.71     3492.97     53.76 o 
 -10   5  11     1269.92     1294.54     25.38 o 
  -9   5  11       50.34       43.91      4.60 o 
  -8   5  11       10.53       16.59      3.00 o 
  -7   5  11      193.33      218.17     10.05 o 
  -6   5  11     3948.47     4119.03     47.47 o 
  -5   5  11      915.07      719.49     20.58 o 
  -4   5  11     7469.43     7109.70     69.20 o 
  -3   5  11     4331.40     4483.88     21.95 o 
  -2   5  11     1418.83     1561.30     15.91 o 
  -1   5  11      109.45      116.38      6.80 o 
   0   5  11      469.41      511.82     13.08 o 
   1   5  11        1.46        4.86      0.83 o 
   2   5  11      765.97      653.55     13.44 o 
   3   5  11     2534.89     2579.17     30.26 o 
   4   5  11     1345.91     1323.55     23.99 o 
   5   5  11      716.54      748.85     28.32 o 
   6   5  11     1547.04     1494.10     33.71 o 
   7   5  11      171.12      150.30     12.51 o 
   8   5  11      163.43      197.11     11.03 o 
   9   5  11      209.92      187.05     11.68 o 
  10   5  11      592.50      641.93     18.21 o 
  11   5  11     1331.79     1552.60     31.98 o 
  12   5  11      224.55      155.26     10.62 o 
 -18   6  11       30.24       31.18      4.59 o 
 -17   6  11       19.23       16.97      2.95 o 
 -16   6  11      984.96      964.45     50.05 o 
 -15   6  11      353.62      352.82     14.33 o 
 -14   6  11      382.94      360.80     14.50 o 
 -13   6  11      312.80      287.31     14.02 o 
 -12   6  11      116.79       94.86      7.40 o 
 -11   6  11        4.99        9.29      1.80 o 
 -10   6  11     1002.10     1099.12     22.11 o 
  -9   6  11     1291.90     1313.37     24.20 o 
  -8   6  11      738.82      653.72     20.10 o 
  -7   6  11     2155.79     2267.21     68.06 o 
  -6   6  11      362.76      304.17     11.66 o 
  -5   6  11       72.01       48.58      5.65 o 
  -4   6  11      568.26      499.21     15.98 o 
  -3   6  11      939.24     1052.61     20.08 o 
  -2   6  11     7527.65     7684.30     74.29 o 
  -1   6  11     4721.72     4676.46     37.02 o 
   0   6  11     3284.51     3105.67     32.35 o 
   1   6  11       48.31       43.60      2.91 o 
   2   6  11      157.20      153.11      6.77 o 
   3   6  11      196.72      235.66     15.62 o 
   4   6  11     1276.56     1258.95     24.69 o 
   5   6  11      404.46      385.50     16.16 o 
   6   6  11      706.20      714.46     25.57 o 
   7   6  11      415.53      488.69     16.67 o 
   8   6  11      333.62      374.43     16.78 o 
   9   6  11       76.74       76.63      5.14 o 
  10   6  11       98.92       68.33      4.95 o 
  11   6  11        0.16        4.92      2.35 o 
 -17   7  11      501.11      476.55     61.73 o 
 -16   7  11       62.19       67.45      5.88 o 
 -15   7  11      208.03      172.46     11.77 o 
 -14   7  11       91.74       81.73      5.76 o 
 -13   7  11      370.13      388.52     13.55 o 
 -12   7  11     1475.40     1624.26     28.83 o 
 -11   7  11     1227.41     1281.17     50.87 o 
 -10   7  11      313.33      331.55     17.21 o 
  -9   7  11        9.36       10.08      1.67 o 
  -8   7  11      195.55      197.18     11.44 o 
  -7   7  11      570.32      540.91     20.45 o 
  -6   7  11      295.04      341.79     19.73 o 
  -5   7  11     2737.66     2779.59     53.67 o 
  -4   7  11     1501.10     1501.92     20.46 o 
  -3   7  11      113.05      120.34      5.38 o 
  -2   7  11       33.57       42.76      2.88 o 
  -1   7  11        0.58       17.19      2.57 o 
   0   7  11       75.33       58.54      3.60 o 
   1   7  11       21.80       23.66      2.24 o 
   2   7  11      264.43      263.60     16.41 o 
   3   7  11      306.43      346.35     14.16 o 
   4   7  11     1214.27     1195.82     38.26 o 
   5   7  11      940.18      891.81     27.86 o 
   6   7  11      123.42      134.20      7.98 o 
   7   7  11        0.66       -0.80      1.60 o 
   8   7  11        3.47        8.82      2.31 o 
   9   7  11       54.69       46.80      4.97 o 
  10   7  11      332.49      370.08     20.75 o 
  11   7  11      387.17      377.86     30.55 o 
 -16   8  11      538.63      562.39     36.28 o 
 -15   8  11      281.16      276.31     14.34 o 
 -14   8  11      185.50      198.83     19.42 o 
 -13   8  11      299.18      292.33     13.13 o 
 -12   8  11      651.81      663.70     33.12 o 
 -11   8  11      230.65      231.92     11.67 o 
 -10   8  11      545.48      576.58     23.15 o 
  -9   8  11      599.15      603.40     21.66 o 
  -8   8  11     2330.72     2472.81     66.00 o 
  -7   8  11       81.77       99.74      9.20 o 
  -6   8  11      485.49      489.54     24.53 o 
  -5   8  11      122.22      109.26     10.12 o 
  -4   8  11     1334.26     1270.80     23.57 o 
  -3   8  11        0.84        4.75      3.21 o 
  -2   8  11      162.07      128.88      6.63 o 
  -1   8  11      276.11      232.39      9.23 o 
   0   8  11      104.88       86.13      6.70 o 
   1   8  11        4.10        5.77      1.17 o 
   2   8  11       19.04       22.26      2.29 o 
   3   8  11       46.52       50.48      4.33 o 
   4   8  11      127.37      140.34      7.92 o 
   5   8  11      472.15      512.06     19.41 o 
   6   8  11      263.19      270.45     12.35 o 
   7   8  11      326.99      346.21     16.98 o 
   8   8  11       62.89       49.76      6.12 o 
   9   8  11       40.03       43.08      4.07 o 
  10   8  11        9.07       16.18      3.83 o 
 -15   9  11       50.74       47.81      7.07 o 
 -14   9  11      128.64      115.41     12.90 o 
 -13   9  11       68.54       67.98      6.09 o 
 -12   9  11      744.96      806.94     23.97 o 
 -11   9  11     3370.78     3599.06    155.84 o 
 -10   9  11     1004.96     1086.59     27.85 o 
  -9   9  11     1381.30     1488.67     25.85 o 
  -8   9  11      103.19       94.55     12.41 o 
  -7   9  11        5.88        7.93      1.61 o 
  -6   9  11      228.41      213.80     27.88 o 
  -5   9  11     1916.31     1850.40     41.73 o 
  -4   9  11        4.10       13.07      2.75 o 
  -3   9  11      153.08      191.19     11.18 o 
  -2   9  11     1033.07     1016.65     26.48 o 
  -1   9  11        8.80       18.97      1.83 o 
   0   9  11        4.67        5.63      1.63 o 
   1   9  11       43.58       22.89      2.82 o 
   2   9  11      161.67      200.61      9.10 o 
   3   9  11      166.91      188.24      9.95 o 
   4   9  11      676.92      682.77     18.28 o 
   5   9  11      570.92      532.53     39.47 o 
   6   9  11      118.47      101.89      7.59 o 
   7   9  11      165.97      144.26     10.04 o 
   8   9  11      217.02      194.89     11.68 o 
 -14  10  11      153.58      144.89     14.10 o 
 -13  10  11      439.49      438.21     33.04 o 
 -12  10  11      253.11      229.51     17.03 o 
 -11  10  11        8.93       11.15      2.79 o 
 -10  10  11      101.34      126.55      8.76 o 
  -9  10  11      319.82      328.02     22.20 o 
  -8  10  11      141.51      152.26     12.30 o 
  -7  10  11     1012.61     1083.69     42.70 o 
  -6  10  11      211.81      224.23     14.13 o 
  -5  10  11       40.72       65.02      7.10 o 
  -4  10  11       15.85       22.90      3.84 o 
  -3  10  11       87.06       84.88      5.28 o 
  -2  10  11      551.36      558.72     14.68 o 
  -1  10  11     1982.67     2023.75     26.35 o 
   0  10  11      317.04      311.56     11.34 o 
   1  10  11      408.02      369.97     10.82 o 
   2  10  11      169.87      187.45     10.71 o 
   3  10  11       96.20      100.28      6.64 o 
   4  10  11      245.47      231.69     12.22 o 
   5  10  11      156.38      166.74     11.01 o 
   6  10  11      373.20      328.09     22.00 o 
   7  10  11      618.64      619.63     22.79 o 
 -12  11  11      227.82      199.26     13.11 o 
 -11  11  11       20.90       21.64      3.92 o 
 -10  11  11      440.61      422.52     59.58 o 
  -9  11  11      306.32      296.62     20.04 o 
  -8  11  11       66.75       70.10      7.14 o 
  -7  11  11       12.51        4.53      7.51 o 
  -6  11  11      417.12      373.10     24.04 o 
  -5  11  11      249.19      228.46     13.59 o 
  -4  11  11     1195.25     1223.49     36.01 o 
  -3  11  11     1235.42     1308.09     34.99 o 
  -2  11  11      235.14      248.99     13.25 o 
  -1  11  11       79.45       78.44      4.97 o 
   0  11  11      101.56      103.00      7.23 o 
   1  11  11       61.26       73.21      5.20 o 
   2  11  11       80.56       77.80      6.01 o 
   3  11  11      847.70      905.15     26.25 o 
   4  11  11      140.37      137.74     10.52 o 
   5  11  11       16.62       15.47      3.06 o 
  -9  12  11       45.28       44.13      9.73 o 
  -8  12  11      118.23      116.25     13.04 o 
  -7  12  11      179.57      164.34     15.40 o 
  -6  12  11      396.99      388.06     26.59 o 
  -5  12  11       13.25        8.75      2.44 o 
  -4  12  11      241.58      294.26     19.16 o 
  -3  12  11      391.67      392.21     15.65 o 
  -2  12  11        3.10        7.19      1.76 o 
  -1  12  11      117.68      135.83      8.45 o 
   0  12  11      206.54      182.87     13.27 o 
   1  12  11        1.34       13.74      3.01 o 
   2  12  11       44.60       36.89      5.76 o 
 -20   0  12       20.59       18.01      4.65 o 
 -19   0  12      405.83      419.35     23.60 o 
 -18   0  12      519.06      544.20     38.24 o 
 -17   0  12      486.70      521.27     24.08 o 
 -16   0  12      308.64      372.91     16.25 o 
 -15   0  12       19.87       18.85      5.06 o 
 -14   0  12      527.00      521.91     26.63 o 
 -13   0  12      211.43      243.50     19.29 o 
 -12   0  12     1205.57     1135.86     24.40 o 
 -11   0  12     2239.83     2319.87     26.10 o 
 -10   0  12     3787.32     3981.84     54.17 o 
  -9   0  12    18664.29    19786.67    322.02 o 
  -8   0  12      580.19      611.04     15.00 o 
  -7   0  12     1083.66      964.87     17.53 o 
  -6   0  12     6044.95     6513.91    186.87 o 
  -5   0  12     8745.58     8801.90     50.25 o 
  -4   0  12     2911.10     2531.78     43.10 o 
  -3   0  12    25077.77    25782.33     52.65 o 
  -2   0  12     9101.77     8937.26     62.97 o 
  -1   0  12     4062.15     3760.03     22.23 o 
   0   0  12      469.86      546.88     10.28 o 
   1   0  12        5.27        7.58      1.09 o 
   2   0  12     2549.50     2656.02     27.08 o 
   3   0  12     3745.02     4276.51     50.01 o 
   4   0  12     4940.14     5326.21    107.23 o 
   5   0  12     6535.92     6771.35     59.80 o 
   6   0  12     4184.76     4393.66     94.76 o 
   7   0  12     1192.25     1079.41     26.79 o 
   8   0  12       40.12       25.75      4.00 o 
   9   0  12     1104.52     1112.23     39.80 o 
  10   0  12     1163.74     1283.65     33.42 o 
  11   0  12     1551.89     1577.56     52.02 o 
  12   0  12     1537.75     1741.61     68.78 o 
  13   0  12      466.41      499.92     61.85 o 
 -20   1  12      546.30      509.48     16.71 o 
 -19   1  12      824.25      907.67     27.33 o 
 -18   1  12      486.34      479.07     17.28 o 
 -17   1  12      407.75      395.50     11.33 o 
 -16   1  12        0.53        7.66      2.02 o 
 -15   1  12      849.05      851.38     21.10 o 
 -14   1  12     1047.37      972.78     22.90 o 
 -13   1  12     1933.86     1954.61     24.13 o 
 -12   1  12     3295.99     3364.62     23.70 o 
 -11   1  12     3036.90     3123.19     21.66 o 
 -10   1  12     1507.90     1676.14     17.27 o 
  -9   1  12      147.82      108.70      8.29 o 
  -8   1  12     1768.56     1778.48     20.37 o 
  -7   1  12      347.65      232.52      6.70 o 
  -6   1  12     7316.99     7439.50     38.20 o 
  -5   1  12    12696.89    13090.26     48.66 o 
  -4   1  12     2452.01     3284.68     31.75 o 
  -3   1  12     6245.01     6411.66     20.62 o 
  -2   1  12      116.11       80.87      4.91 o 
  -1   1  12     3540.93     3647.51     16.31 o 
   0   1  12     2288.45     2265.37     21.11 o 
   1   1  12     4765.30     5042.41     20.75 o 
   2   1  12     3508.37     3533.43     22.37 o 
   3   1  12     2097.65     1969.25     19.70 o 
   4   1  12      896.77     1025.48     18.98 o 
   5   1  12      232.31      268.90     12.54 o 
   6   1  12       10.29       12.52      3.36 o 
   7   1  12     2332.94     2374.65     26.75 o 
   8   1  12      727.21      716.96     32.85 o 
   9   1  12      830.36      908.81     22.18 o 
  10   1  12      593.31      502.08     50.42 o 
  11   1  12      178.86      175.86      9.56 o 
  12   1  12      161.56      146.26      8.80 o 
  13   1  12      384.24      414.03     23.50 o 
 -20   2  12        3.43        4.23      1.29 o 
 -19   2  12      512.30      438.99     15.66 o 
 -18   2  12      693.29      712.01     21.58 o 
 -17   2  12      756.01      750.07     17.70 o 
 -16   2  12      788.60      784.99     17.57 o 
 -15   2  12     1343.98     1541.02     21.26 o 
 -14   2  12        6.65        5.46      1.23 o 
 -13   2  12        7.11       13.70      1.48 o 
 -12   2  12      618.51      578.28     16.32 o 
 -11   2  12      311.97      283.52      9.89 o 
 -10   2  12     3061.79     3353.39     25.69 o 
  -9   2  12     5390.44     5558.62     58.89 o 
  -8   2  12     2533.78     2641.02     21.00 o 
  -7   2  12     4843.24     5073.54     33.30 o 
  -6   2  12     1989.32     2155.81     24.67 o 
  -5   2  12      157.78      113.19      7.02 o 
  -4   2  12    13641.75    14651.75     81.52 o 
  -3   2  12    13956.90    14975.08     88.76 o 
  -2   2  12    23205.84    23485.40     59.23 o 
  -1   2  12     2970.42     2661.25     19.13 o 
   0   2  12      305.43      311.80      9.69 o 
   1   2  12      692.75      808.91      8.84 o 
   2   2  12      109.85      121.93      5.27 o 
   3   2  12     1176.27     1260.69     28.55 o 
   4   2  12     1281.98     1337.69     28.73 o 
   5   2  12     3830.95     3697.90     30.11 o 
   6   2  12     3954.54     4100.11     48.60 o 
   7   2  12       24.95       52.71      4.53 o 
   8   2  12      328.18      308.47     14.96 o 
   9   2  12      259.97      324.32     15.70 o 
  10   2  12       92.54       76.12      6.96 o 
  11   2  12      380.11      385.24     17.79 o 
  12   2  12     1024.78     1086.71     27.36 o 
  13   2  12      841.74      907.49     34.53 o 
 -20   3  12     1141.44     1183.63     38.66 o 
 -19   3  12      690.53      683.31     28.04 o 
 -18   3  12      584.26      554.16     16.89 o 
 -17   3  12       21.56       16.67      3.20 o 
 -16   3  12       49.52       46.00      4.36 o 
 -15   3  12      813.67      830.11     30.25 o 
 -14   3  12     1490.10     1562.96     22.60 o 
 -13   3  12      749.33      802.00     20.41 o 
 -12   3  12     1300.45     1342.92     22.23 o 
 -11   3  12     1152.38     1097.85     21.43 o 
 -10   3  12        3.82       20.62      1.58 o 
  -9   3  12     1161.10     1189.09     18.16 o 
  -8   3  12      299.34      307.88     10.64 o 
  -7   3  12      403.67      359.81     14.07 o 
  -6   3  12     1230.08     1086.61     13.91 o 
  -5   3  12     5268.64     5247.59     47.06 o 
  -4   3  12      986.74      831.08     12.20 o 
  -3   3  12      780.88      788.63     12.83 o 
  -2   3  12      345.00      449.20      8.14 o 
  -1   3  12      324.20      381.53      7.23 o 
   0   3  12      101.29       75.43      2.80 o 
   1   3  12      570.43      539.37      9.64 o 
   2   3  12        8.00        5.01      0.94 o 
   3   3  12     1021.14      918.78     19.57 o 
   4   3  12     1092.99     1136.37     23.03 o 
   5   3  12      633.53      706.77     24.15 o 
   6   3  12      137.98      124.06      8.36 o 
   7   3  12       12.97       11.92      2.75 o 
   8   3  12      352.18      426.63     22.43 o 
   9   3  12      538.42      592.99     20.41 o 
  10   3  12      508.50      532.08     20.20 o 
  11   3  12      558.63      586.21     20.11 o 
  12   3  12      188.43      162.65      9.65 o 
 -19   4  12      100.62       67.42     11.09 o 
 -18   4  12      158.83      136.51     13.61 o 
 -17   4  12      605.10      622.62     16.08 o 
 -16   4  12       87.13       72.74      5.87 o 
 -15   4  12       88.27       72.17      5.58 o 
 -14   4  12       86.38       82.68      5.89 o 
 -13   4  12       15.85       16.82      2.01 o 
 -12   4  12      721.63      752.10     31.36 o 
 -11   4  12      986.02      882.87     22.62 o 
 -10   4  12      837.54      824.15     28.22 o 
  -9   4  12      829.60      847.78     22.38 o 
  -8   4  12      148.28      125.91      6.22 o 
  -7   4  12      104.95      116.15      7.19 o 
  -6   4  12      327.95      242.77      9.56 o 
  -5   4  12      140.88       90.77     10.32 o 
  -4   4  12       33.31       24.38      2.83 o 
  -3   4  12      700.22      525.79     20.74 o 
  -2   4  12     1260.30     1200.41     13.49 o 
  -1   4  12     4696.87     4888.89     35.29 o 
   0   4  12      485.16      444.66     12.21 o 
   1   4  12      665.70      607.70     14.99 o 
   2   4  12      265.48      255.57      8.63 o 
   3   4  12     1275.19     1289.92     22.30 o 
   4   4  12     2121.86     2293.55     34.14 o 
   5   4  12     2082.09     2068.76     35.33 o 
   6   4  12      445.30      422.34     18.53 o 
   7   4  12      145.97      149.63     12.14 o 
   8   4  12        0.62        4.18      2.70 o 
   9   4  12        4.12        8.35      2.13 o 
  10   4  12       45.57       47.45      4.87 o 
  11   4  12      328.16      332.61     17.31 o 
  12   4  12      424.38      393.13     18.47 o 
 -19   5  12       10.78       12.39      2.99 o 
 -18   5  12       11.48        6.58      5.42 o 
 -17   5  12      249.31      210.21     16.10 o 
 -16   5  12       19.50       14.57      3.27 o 
 -15   5  12       61.25       54.89      3.73 o 
 -14   5  12        1.66        3.88      1.24 o 
 -13   5  12     1222.49     1205.30     45.44 o 
 -12   5  12     1033.35      906.92     97.90 o 
 -11   5  12      827.46      812.86     20.48 o 
 -10   5  12      687.80      630.59     46.47 o 
  -9   5  12        0.13        5.94      3.86 o 
  -8   5  12      229.89      286.50     10.51 o 
  -7   5  12      202.78      263.44     22.02 o 
  -6   5  12      466.44      388.55     18.56 o 
  -5   5  12       33.47       28.09      7.57 o 
  -4   5  12        6.53       33.59      7.67 o 
  -3   5  12        8.52        7.50      3.79 o 
  -2   5  12       53.73       42.57      2.90 o 
  -1   5  12      664.61      601.41     13.73 o 
   0   5  12      878.01      818.31     21.04 o 
   1   5  12     1094.14     1061.84     17.94 o 
   2   5  12      422.16      519.32     14.55 o 
   3   5  12       20.97       17.67      2.31 o 
   4   5  12        0.35        3.09      1.24 o 
   5   5  12      166.40      140.80     10.19 o 
   6   5  12       43.40       28.15      4.62 o 
   7   5  12       90.05       91.58      6.02 o 
   8   5  12       44.94       47.60      6.00 o 
   9   5  12      199.42      204.57     10.70 o 
  10   5  12      184.63      180.27      9.32 o 
  11   5  12        0.44        4.10      2.73 o 
 -18   6  12       28.68       34.67      5.08 o 
 -17   6  12       21.13       18.53      4.79 o 
 -16   6  12      757.73      786.77     27.40 o 
 -15   6  12       75.72       75.99      8.38 o 
 -14   6  12       11.47       13.85      2.93 o 
 -13   6  12      344.28      324.31     25.18 o 
 -12   6  12       93.45      108.30     11.21 o 
 -11   6  12      285.19      328.16     17.37 o 
 -10   6  12      262.58      246.10     13.04 o 
  -9   6  12      735.34      830.11     20.27 o 
  -8   6  12      144.56      174.51     12.39 o 
  -7   6  12      143.97      144.62     12.11 o 
  -6   6  12     1123.60     1295.57     54.72 o 
  -5   6  12      230.25      249.25     17.17 o 
  -4   6  12      846.94      767.68     38.73 o 
  -3   6  12      778.37      757.42     29.77 o 
  -2   6  12     1756.23     1874.50     34.60 o 
  -1   6  12     1548.96     1623.80     20.94 o 
   0   6  12      830.94      733.04     16.87 o 
   1   6  12      947.51      954.26     15.94 o 
   2   6  12     2276.80     2388.35     33.01 o 
   3   6  12      733.66      718.09     17.64 o 
   4   6  12      132.89      154.16     11.58 o 
   5   6  12      563.55      568.49     20.74 o 
   6   6  12      889.12      896.04     18.92 o 
   7   6  12      298.74      290.91     12.96 o 
   8   6  12        1.78        4.72      2.48 o 
   9   6  12       63.60       49.65      4.69 o 
  10   6  12      497.02      536.64     20.77 o 
  11   6  12       32.72       26.60      3.61 o 
 -17   7  12      665.11      649.08     28.71 o 
 -16   7  12       94.35       95.07      6.98 o 
 -15   7  12        0.51       10.82      2.51 o 
 -14   7  12       92.71       83.12      7.14 o 
 -13   7  12      174.66      149.64     19.74 o 
 -12   7  12        4.66       10.29      2.79 o 
 -11   7  12      204.05      200.17     12.49 o 
 -10   7  12      608.12      663.99     19.84 o 
  -9   7  12      276.75      261.83     16.54 o 
  -8   7  12       70.47      104.05      8.46 o 
  -7   7  12       18.95       36.11      4.70 o 
  -6   7  12     1849.61     1854.63     38.91 o 
  -5   7  12     2522.90     2678.10     42.05 o 
  -4   7  12        5.43       11.20      2.17 o 
  -3   7  12       42.45       20.68      2.08 o 
  -2   7  12       55.51       49.95      3.26 o 
  -1   7  12      789.94      675.05     17.21 o 
   0   7  12      480.86      543.04     17.46 o 
   1   7  12     1214.59     1238.07     21.69 o 
   2   7  12      287.50      277.43     13.07 o 
   3   7  12      192.49      185.76     12.22 o 
   4   7  12       10.74       14.75      2.82 o 
   5   7  12       84.32       89.47      5.93 o 
   6   7  12        0.07        5.24      2.96 o 
   7   7  12      231.27      236.71     14.52 o 
   8   7  12      178.47      183.67      9.51 o 
   9   7  12      259.10      241.47     16.03 o 
  10   7  12        1.98       11.03      2.22 o 
 -16   8  12       49.65       44.14      5.45 o 
 -15   8  12       12.77       11.72      4.01 o 
 -14   8  12        2.70        5.68      2.17 o 
 -13   8  12       46.21       44.06      6.50 o 
 -12   8  12       13.43       26.60      8.68 o 
 -11   8  12      421.08      460.47     14.76 o 
 -10   8  12       92.23       90.38     12.13 o 
  -9   8  12       68.63       53.40      4.75 o 
  -8   8  12      194.84      210.75     15.43 o 
  -7   8  12      139.00      104.79      8.34 o 
  -6   8  12      214.23      189.51     14.71 o 
  -5   8  12       24.04       40.40      6.64 o 
  -4   8  12      182.93      197.73      9.30 o 
  -3   8  12      760.78      668.70     15.64 o 
  -2   8  12      349.77      351.45     12.84 o 
  -1   8  12      495.24      518.28     11.92 o 
   0   8  12        3.64        3.38      1.19 o 
   1   8  12       40.16       39.75      3.12 o 
   2   8  12       81.27       77.67      7.90 o 
   3   8  12       27.81       29.43      7.05 o 
   4   8  12      103.05      109.88      6.33 o 
   5   8  12       11.02       34.71      4.45 o 
   6   8  12        0.03        6.95      2.21 o 
   7   8  12        7.88        4.84      1.95 o 
   8   8  12       74.61       67.70      5.13 o 
   9   8  12      260.26      277.64     12.60 o 
 -15   9  12       74.17       82.11      7.46 o 
 -14   9  12       74.25       86.65      9.13 o 
 -13   9  12        0.01       11.90      9.11 o 
 -12   9  12        8.41       53.34      8.20 o 
 -11   9  12      401.06      408.74     34.16 o 
 -10   9  12       17.26       17.30      2.90 o 
  -9   9  12       53.44       57.92      6.03 o 
  -8   9  12       84.24       94.76      7.65 o 
  -7   9  12      400.62      419.36     17.76 o 
  -6   9  12      160.82      143.31     11.40 o 
  -5   9  12      773.33      750.99     43.10 o 
  -4   9  12      980.69     1064.85     34.18 o 
  -3   9  12      229.32      263.17     15.16 o 
  -2   9  12        1.39        2.59      1.34 o 
  -1   9  12       31.59       25.43      2.43 o 
   0   9  12       71.99       59.75      5.46 o 
   1   9  12      379.60      369.83     10.63 o 
   2   9  12      318.46      354.22     14.12 o 
   3   9  12       70.26       74.02      6.21 o 
   4   9  12      201.15      229.08     10.56 o 
   5   9  12       21.26       19.77      2.89 o 
   6   9  12        3.80        4.32      1.94 o 
   7   9  12      270.93      248.51     18.57 o 
   8   9  12      274.36      220.17     15.91 o 
 -14  10  12      240.30      231.61     16.31 o 
 -13  10  12       82.55       85.76      9.86 o 
 -12  10  12       56.06       42.73      4.04 o 
 -11  10  12       63.93       51.71      4.19 o 
 -10  10  12      132.50      145.79     10.47 o 
  -9  10  12      228.13      222.93     12.80 o 
  -8  10  12      106.90      133.19      8.15 o 
  -7  10  12      106.25      121.67      9.33 o 
  -6  10  12     1089.97     1050.05     30.45 o 
  -5  10  12      110.95       87.46      5.28 o 
  -4  10  12      383.11      387.92     13.01 o 
  -3  10  12      357.36      356.48     11.43 o 
  -2  10  12      447.76      432.34     24.32 o 
  -1  10  12       44.74       40.13      3.82 o 
   0  10  12        3.31       14.19      2.51 o 
   1  10  12      102.49       79.87      5.21 o 
   2  10  12       79.92       77.42      5.53 o 
   3  10  12       23.83       24.57      6.08 o 
   4  10  12        3.46       12.21      2.53 o 
   5  10  12      247.04      248.77     16.63 o 
   6  10  12        4.41       14.61      3.21 o 
 -12  11  12      111.25      115.40      7.70 o 
 -11  11  12       13.75       12.40      3.17 o 
 -10  11  12      108.77      115.13     11.30 o 
  -9  11  12      257.45      240.83     16.18 o 
  -8  11  12       98.23       91.51      7.08 o 
  -7  11  12       34.18       50.27      7.14 o 
  -6  11  12        5.19        7.36      2.90 o 
  -5  11  12       10.04       14.44      3.91 o 
  -4  11  12       18.31       31.12      4.19 o 
  -3  11  12       87.79       75.32      5.51 o 
  -2  11  12       50.98       53.65      5.76 o 
  -1  11  12       38.90       34.36      5.09 o 
   0  11  12        8.77       20.36      3.32 o 
   1  11  12        4.12        5.78      1.89 o 
   2  11  12       24.58       16.91      3.39 o 
   3  11  12        0.70        6.45      3.59 o 
   4  11  12      129.96      117.30      8.50 o 
  -9  12  12       47.31       52.50      5.60 o 
  -8  12  12       26.61       26.21      4.16 o 
  -7  12  12        0.36        2.95      3.61 o 
  -6  12  12      125.13      123.89      8.21 o 
  -5  12  12       51.34       45.62      4.58 o 
  -4  12  12       53.80       56.31      4.37 o 
  -3  12  12      129.04      118.78      8.11 o 
  -2  12  12      177.57      152.20      8.39 o 
  -1  12  12       21.18       32.64      6.70 o 
   0  12  12       30.27       31.29      4.30 o 
   1  12  12        0.39        6.08      1.89 o 
 -20   1  13        2.81        4.31      1.31 o 
 -19   1  13       44.74       30.12      3.07 o 
 -18   1  13       39.73       31.80      3.21 o 
 -17   1  13      492.62      422.98     12.88 o 
 -16   1  13      168.22      156.31      7.38 o 
 -15   1  13      153.78      144.32      9.28 o 
 -14   1  13       22.82       26.44      3.23 o 
 -13   1  13        0.96        3.10      1.48 o 
 -12   1  13     1363.64     1271.11     27.17 o 
 -11   1  13      581.00      607.87     12.88 o 
 -10   1  13     3309.53     3753.93     24.50 o 
  -9   1  13      223.79      211.77      7.63 o 
  -8   1  13      669.23      574.75     11.16 o 
  -7   1  13      247.16      204.57      8.17 o 
  -6   1  13     1246.83     1381.23     23.82 o 
  -5   1  13       18.57        5.82      2.75 o 
  -4   1  13     4143.89     4137.29     34.13 o 
  -3   1  13      479.46      464.16      8.88 o 
  -2   1  13      876.22      836.08     13.51 o 
  -1   1  13      400.90      360.18     12.06 o 
   0   1  13      152.18      156.53      8.29 o 
   1   1  13       37.23       26.40      2.28 o 
   2   1  13      763.92      715.69     16.20 o 
   3   1  13        8.92       17.77      3.09 o 
   4   1  13        5.70       18.98      9.19 o 
   5   1  13       98.49       73.02      5.08 o 
   6   1  13      573.87      581.74     17.68 o 
   7   1  13       45.36       40.78      4.33 o 
   8   1  13       24.49       13.96      1.82 o 
   9   1  13      244.79      237.55     11.32 o 
  10   1  13      712.78      705.28     25.68 o 
  11   1  13        2.57       -0.66      2.88 o 
  12   1  13       21.20        7.83      2.14 o 
 -20   2  13      128.13      107.90      6.28 o 
 -19   2  13       86.52       79.32      4.31 o 
 -18   2  13       15.27       14.04      1.98 o 
 -17   2  13      134.85      112.10      5.72 o 
 -16   2  13      349.70      353.16     12.84 o 
 -15   2  13       57.09       65.54      6.58 o 
 -14   2  13       16.39       12.93      1.86 o 
 -13   2  13      422.18      434.95     17.81 o 
 -12   2  13     1005.02      998.35     18.66 o 
 -11   2  13       80.77       51.65      3.89 o 
 -10   2  13      126.36      121.58      7.44 o 
  -9   2  13      744.76      817.34     12.01 o 
  -8   2  13      116.73      125.65      7.32 o 
  -7   2  13      123.43      172.63      9.77 o 
  -6   2  13        0.71        2.12      1.81 o 
  -5   2  13       14.96       24.31      2.71 o 
  -4   2  13        6.66       25.90      4.69 o 
  -3   2  13       69.51       60.17      8.04 o 
  -2   2  13     9909.04     9163.85     73.93 o 
  -1   2  13      463.35      429.42     12.51 o 
   0   2  13       52.41       17.09      1.85 o 
   1   2  13      629.53      622.20     13.86 o 
   2   2  13      127.83      104.80      5.60 o 
   3   2  13      412.20      413.57     19.12 o 
   4   2  13     2892.51     2834.06     39.72 o 
   5   2  13      271.77      234.17     12.33 o 
   6   2  13       66.13       43.88      3.60 o 
   7   2  13        0.74        4.93      2.40 o 
   8   2  13      104.34       61.89     20.78 o 
   9   2  13       41.40       55.54      4.77 o 
  10   2  13      514.65      521.02     18.96 o 
  11   2  13      187.64      174.40      8.28 o 
  12   2  13        4.05        8.64      3.25 o 
 -20   3  13        4.73        1.74      2.47 o 
 -19   3  13        0.15        9.01      1.90 o 
 -18   3  13       25.96       25.01      4.79 o 
 -17   3  13      252.13      259.34      9.55 o 
 -16   3  13      295.76      331.26     11.31 o 
 -15   3  13       31.10       22.76      4.68 o 
 -14   3  13      875.28      842.86     18.82 o 
 -13   3  13       17.96       17.23      1.84 o 
 -12   3  13        0.50        8.73      1.84 o 
 -11   3  13        7.99       13.56      2.02 o 
 -10   3  13       54.64       60.32      4.71 o 
  -9   3  13      866.74      833.86     19.82 o 
  -8   3  13       99.76       61.95      3.39 o 
  -7   3  13      524.60      580.33      9.68 o 
  -6   3  13     1068.25      970.26     12.52 o 
  -5   3  13      775.02      707.28     15.91 o 
  -4   3  13     1650.52     1669.55     21.24 o 
  -3   3  13      117.25      151.24      8.67 o 
  -2   3  13     2250.82     2071.58     17.75 o 
  -1   3  13     1086.48     1077.20     15.65 o 
   0   3  13      250.88      237.78      6.12 o 
   1   3  13      758.60      806.82     13.94 o 
   2   3  13     1302.06     1218.99     14.48 o 
   3   3  13      784.50      770.30     16.26 o 
   4   3  13      180.84      159.33     13.14 o 
   5   3  13      176.53      198.27     12.97 o 
   6   3  13      450.20      509.41     19.44 o 
   7   3  13      375.49      353.06     19.32 o 
   8   3  13       60.90       68.12      6.25 o 
   9   3  13      101.54      101.17      6.76 o 
  10   3  13      235.30      228.77     13.29 o 
  11   3  13       38.56       42.63      3.91 o 
  12   3  13       26.23       29.12      3.76 o 
 -19   4  13     1154.42     1255.03     40.50 o 
 -18   4  13     1075.21     1159.15     51.74 o 
 -17   4  13      106.85      129.71      9.13 o 
 -16   4  13       96.03       96.12      5.36 o 
 -15   4  13        8.17       10.85      1.98 o 
 -14   4  13       42.63       36.24      2.90 o 
 -13   4  13     1174.26     1253.20     27.23 o 
 -12   4  13     4266.40     4275.26     86.77 o 
 -11   4  13     2523.21     2360.35     44.79 o 
 -10   4  13      440.05      521.34     14.07 o 
  -9   4  13      531.98      505.30     13.96 o 
  -8   4  13       74.60       68.60      5.28 o 
  -7   4  13       10.41        8.55      2.72 o 
  -6   4  13       65.43      113.78      6.93 o 
  -5   4  13      907.17      776.64     14.48 o 
  -4   4  13      264.24      218.01      7.60 o 
  -3   4  13     3108.56     3188.11     33.62 o 
  -2   4  13     3251.19     3357.34     32.56 o 
  -1   4  13     1596.06     1506.30     22.62 o 
   0   4  13      152.14      168.64      9.18 o 
   1   4  13       57.39       49.47      3.45 o 
   2   4  13      693.79      616.58     14.66 o 
   3   4  13     1665.97     1667.77     48.48 o 
   4   4  13      950.43      999.65     21.79 o 
   5   4  13     2021.13     2012.43     32.42 o 
   6   4  13      697.37      654.79     18.58 o 
   7   4  13      525.31      541.54     14.91 o 
   8   4  13      174.76      221.68     13.05 o 
   9   4  13       51.31       53.17      5.43 o 
  10   4  13       15.89       34.23      4.26 o 
  11   4  13       98.36       71.83      9.13 o 
 -19   5  13        0.24        5.32      1.84 o 
 -18   5  13       11.79       12.69      3.74 o 
 -17   5  13      309.32      326.24     14.40 o 
 -16   5  13      321.12      292.78     13.28 o 
 -15   5  13      597.70      573.49     19.49 o 
 -14   5  13       86.83       83.14      5.66 o 
 -13   5  13       32.01       19.81      3.53 o 
 -12   5  13     1300.64     1430.36     34.98 o 
 -11   5  13      256.80      242.42     14.46 o 
 -10   5  13     2057.81     2183.21     41.46 o 
  -9   5  13      991.09      912.07     19.59 o 
  -8   5  13     3140.73     3348.73     35.77 o 
  -7   5  13     1763.91     1957.85     52.14 o 
  -6   5  13      407.79      455.77     16.83 o 
  -5   5  13     2740.05     2771.39     35.08 o 
  -4   5  13        0.09        6.02      1.33 o 
  -3   5  13     2190.25     2082.18     20.93 o 
  -2   5  13     4144.91     4165.27     52.82 o 
  -1   5  13      119.29      109.07      5.22 o 
   0   5  13     1159.06     1154.65     23.44 o 
   1   5  13     1184.47     1276.02     31.02 o 
   2   5  13     1060.27      997.08     17.24 o 
   3   5  13      388.40      405.11     17.56 o 
   4   5  13       96.05      112.49      7.94 o 
   5   5  13     1008.76     1101.95     32.70 o 
   6   5  13     1203.04     1395.49     53.42 o 
   7   5  13       68.60       67.78      5.56 o 
   8   5  13      789.89      825.23     21.07 o 
   9   5  13      368.53      361.48     19.60 o 
  10   5  13       97.30       91.97      6.33 o 
  11   5  13       58.25       48.67      4.69 o 
 -18   6  13      594.80      541.81     24.86 o 
 -17   6  13       67.81       73.23      6.08 o 
 -16   6  13      172.54      141.63     16.36 o 
 -15   6  13        1.46        9.91      2.14 o 
 -14   6  13       18.36       21.84      3.30 o 
 -13   6  13      109.10      112.24      8.71 o 
 -12   6  13      830.02      737.99     49.75 o 
 -11   6  13      708.35      707.11     20.23 o 
 -10   6  13       43.21       43.76      3.62 o 
  -9   6  13      156.64      108.88     11.19 o 
  -8   6  13      172.25      150.82     43.92 o 
  -7   6  13      474.87      505.55     45.68 o 
  -6   6  13      709.86      649.59     45.71 o 
  -5   6  13      523.83      551.44     19.37 o 
  -4   6  13     3940.98     4175.03     49.37 o 
  -3   6  13     1598.29     1632.71     21.41 o 
  -2   6  13     1213.67     1159.00     22.91 o 
  -1   6  13     1191.06     1067.22     19.90 o 
   0   6  13       40.79       33.29      2.82 o 
   1   6  13       13.02       19.39      1.52 o 
   2   6  13      973.35      910.26     17.20 o 
   3   6  13     1375.20     1455.35     27.63 o 
   4   6  13     2374.34     2403.46     34.22 o 
   5   6  13     2018.20     2082.51     32.65 o 
   6   6  13        0.53        3.08      2.01 o 
   7   6  13      167.29      163.93      8.97 o 
   8   6  13      185.40      183.47      9.48 o 
   9   6  13      978.26     1089.54     19.75 o 
  10   6  13      537.34      508.67     19.98 o 
 -17   7  13      472.32      458.39     25.16 o 
 -16   7  13      231.44      220.17     15.73 o 
 -15   7  13       66.08       74.94      7.99 o 
 -14   7  13     1028.45     1148.20     53.83 o 
 -13   7  13      190.40      181.73     14.74 o 
 -12   7  13      588.34      586.48     37.87 o 
 -11   7  13      719.83      775.91     36.99 o 
 -10   7  13      762.12      756.38     28.97 o 
  -9   7  13      976.32      931.11     38.62 o 
  -8   7  13      314.44      309.57     23.46 o 
  -7   7  13       20.92       42.60      4.83 o 
  -6   7  13        4.10        1.79      1.53 o 
  -5   7  13        7.25       28.59     24.38 o 
  -4   7  13        4.55       10.08      1.77 o 
  -3   7  13      904.05      877.95     15.15 o 
  -2   7  13      807.33      769.62     15.99 o 
  -1   7  13       72.35       72.36      4.90 o 
   0   7  13      136.24      153.92      8.04 o 
   1   7  13       15.08       24.01      2.22 o 
   2   7  13      265.46      236.54     12.14 o 
   3   7  13      200.67      146.82     11.21 o 
   4   7  13       40.21       34.63      3.74 o 
   5   7  13      578.57      636.88     16.80 o 
   6   7  13      209.93      218.60      9.04 o 
   7   7  13      365.31      358.06     14.54 o 
   8   7  13      310.20      291.13     16.27 o 
   9   7  13      148.26      141.14      8.70 o 
 -16   8  13        2.75       14.22      3.15 o 
 -15   8  13      447.33      436.41     18.03 o 
 -14   8  13      114.67      128.42     11.35 o 
 -13   8  13      741.75      815.61     34.12 o 
 -12   8  13     1465.96     1612.12     32.11 o 
 -11   8  13      127.76      138.61     10.35 o 
 -10   8  13       96.55      105.37      6.16 o 
  -9   8  13        4.33        7.86      2.40 o 
  -8   8  13       48.15       52.67      6.92 o 
  -7   8  13      319.00      333.78     23.33 o 
  -6   8  13      123.43      107.85     10.09 o 
  -5   8  13       33.29       43.57      4.43 o 
  -4   8  13       49.92       60.09      4.86 o 
  -3   8  13     1486.00     1567.35     37.10 o 
  -2   8  13     2094.85     2099.09     26.10 o 
  -1   8  13        0.62        1.52      1.20 o 
   0   8  13      100.96       78.66      6.34 o 
   1   8  13       15.66       19.04      2.50 o 
   2   8  13       94.64      109.53      7.55 o 
   3   8  13     1283.79     1311.55     29.44 o 
   4   8  13     1475.31     1490.71     25.86 o 
   5   8  13       37.67       37.67      3.68 o 
   6   8  13      118.57      132.07      7.91 o 
   7   8  13      149.68      143.79      9.02 o 
   8   8  13        3.69        1.40      1.27 o 
 -15   9  13      143.13      126.02     15.79 o 
 -14   9  13      228.35      213.24     22.64 o 
 -13   9  13     1091.15     1245.06     39.34 o 
 -12   9  13       96.62      105.78     11.36 o 
 -11   9  13       86.69       97.36      6.59 o 
 -10   9  13        4.47        2.29      2.04 o 
  -9   9  13      610.31      696.01     37.79 o 
  -8   9  13        6.48       10.79      3.21 o 
  -7   9  13       80.41      114.19     10.14 o 
  -6   9  13      184.15      233.85     12.73 o 
  -5   9  13        2.62       35.85      4.42 o 
  -4   9  13      546.19      552.03     21.71 o 
  -3   9  13       78.76       48.89      5.23 o 
  -2   9  13      293.82      320.95     10.52 o 
  -1   9  13      626.60      659.20     13.84 o 
   0   9  13      677.74      691.36     15.89 o 
   1   9  13     1330.92     1411.62     22.85 o 
   2   9  13      348.25      383.25     14.81 o 
   3   9  13       62.43       56.58      5.34 o 
   4   9  13       28.74       24.64      3.41 o 
   5   9  13      171.85      170.34      8.96 o 
   6   9  13      485.39      579.54     23.30 o 
   7   9  13      408.81      340.06     21.17 o 
 -13  10  13      241.39      224.67     13.82 o 
 -12  10  13      198.98      197.57     12.11 o 
 -11  10  13      289.22      285.18     20.84 o 
 -10  10  13      437.63      425.44     29.26 o 
  -9  10  13      161.56      183.04     12.36 o 
  -8  10  13        1.37        5.82      2.24 o 
  -7  10  13      200.88      210.29     13.34 o 
  -6  10  13      407.62      414.44     17.16 o 
  -5  10  13      694.30      676.69     21.94 o 
  -4  10  13      362.49      366.35     13.44 o 
  -3  10  13      769.75      756.28     19.30 o 
  -2  10  13      343.53      343.03     11.04 o 
  -1  10  13      235.56      217.22     10.72 o 
   0  10  13       21.88       27.06      2.45 o 
   1  10  13      593.62      597.56     16.08 o 
   2  10  13      772.86      804.24     27.38 o 
   3  10  13     1157.46     1122.54     29.29 o 
   4  10  13      109.34       94.10      7.14 o 
   5  10  13      222.56      194.69     12.18 o 
   6  10  13        5.25        6.10      2.92 o 
 -11  11  13       13.09        8.53      4.24 o 
 -10  11  13      188.73      163.48     14.74 o 
  -9  11  13      335.89      356.63     18.22 o 
  -8  11  13      490.00      489.40     19.49 o 
  -7  11  13      211.24      190.33      9.86 o 
  -6  11  13       78.19       73.24      5.11 o 
  -5  11  13        4.43        8.30      1.97 o 
  -4  11  13      198.19      175.69      8.65 o 
  -3  11  13      246.29      255.45     12.71 o 
  -2  11  13      105.25       92.44      6.11 o 
  -1  11  13      251.25      220.29     10.57 o 
   0  11  13      174.60      159.48     10.46 o 
   1  11  13        7.87        9.23      2.29 o 
   2  11  13      256.44      290.26     16.69 o 
   3  11  13      128.07      152.08     10.01 o 
   4  11  13      182.18      139.04     13.13 o 
  -8  12  13       25.80       16.27      2.79 o 
  -7  12  13        1.01        9.07      3.41 o 
  -6  12  13        0.92       12.98      2.74 o 
  -5  12  13       57.85       57.88      5.41 o 
  -4  12  13      565.86      545.06     19.67 o 
  -3  12  13      523.65      523.97     21.35 o 
  -2  12  13      128.97      123.07      8.27 o 
  -1  12  13        0.55        6.52      2.34 o 
   0  12  13        0.09        4.32      1.80 o 
 -20   0  14      795.16      738.77     55.17 o 
 -19   0  14      622.65      671.32     22.05 o 
 -18   0  14      596.41      602.62     40.07 o 
 -17   0  14       21.74       14.83      5.03 o 
 -16   0  14      751.35      804.54     34.09 o 
 -15   0  14     1152.07     1128.81     36.40 o 
 -14   0  14     1594.63     1532.12     36.31 o 
 -13   0  14     2079.87     2612.35     60.42 o 
 -12   0  14      526.28      494.56     28.06 o 
 -11   0  14     3647.84     4169.82     45.21 o 
 -10   0  14     5313.58     5982.79     53.91 o 
  -9   0  14     6962.08     7707.00    137.67 o 
  -8   0  14      360.19      338.58     15.87 o 
  -7   0  14     3280.59     3075.23     18.73 o 
  -6   0  14     1313.24     1415.68     32.74 o 
  -5   0  14     2567.10     2493.03     30.26 o 
  -4   0  14     2441.90     2668.60     28.68 o 
  -3   0  14     3180.33     3170.51     28.50 o 
  -2   0  14     2791.14     2419.78     27.69 o 
  -1   0  14      377.39      424.87     10.28 o 
   0   0  14     5191.48     5107.29    183.51 o 
   1   0  14    10818.61    10565.10    234.46 o 
   2   0  14     3430.22     3480.60     64.48 o 
   3   0  14     1418.51     1607.85     26.70 o 
   4   0  14        1.12       22.39     14.83 o 
   5   0  14        1.95        5.81      2.71 o 
   6   0  14      928.30     1006.15     28.36 o 
   7   0  14     3110.43     3126.92    113.95 o 
   8   0  14       11.78       25.61      5.75 o 
   9   0  14      192.09      236.66     17.66 o 
  10   0  14        1.70        6.66      2.63 o 
  11   0  14      272.35      305.31     26.29 o 
  12   0  14       88.68       90.74      9.71 o 
 -20   1  14       87.72       73.84      5.21 o 
 -19   1  14      586.56      591.19     13.92 o 
 -18   1  14      251.15      270.84     10.48 o 
 -17   1  14      574.06      697.97     18.09 o 
 -16   1  14      282.57      345.39     11.31 o 
 -15   1  14      175.93      160.89     10.95 o 
 -14   1  14     1609.65     1585.04     29.61 o 
 -13   1  14      184.14      151.56      8.31 o 
 -12   1  14      393.74      360.59     14.88 o 
 -11   1  14     2670.70     2472.39     22.10 o 
 -10   1  14    14720.08    15535.82    311.24 o 
  -9   1  14     5440.79     5712.73     84.28 o 
  -8   1  14       26.20       29.85      2.18 o 
  -7   1  14     2544.34     2794.57     24.83 o 
  -6   1  14      402.09      330.29      8.49 o 
  -5   1  14     2613.01     2733.66     32.39 o 
  -4   1  14    10230.26    10319.64     57.80 o 
  -3   1  14     8849.75     9377.27     30.53 o 
  -2   1  14     2047.78     1842.18     13.56 o 
  -1   1  14     1341.37     1328.33     13.01 o 
   0   1  14      404.23      572.28      7.92 o 
   1   1  14       51.33       73.18      3.87 o 
   2   1  14       64.53       81.49      4.50 o 
   3   1  14      891.61      869.79     28.71 o 
   4   1  14     3877.94     4036.52     40.19 o 
   5   1  14     4154.52     4314.87     88.79 o 
   6   1  14      772.32      829.47     20.09 o 
   7   1  14       13.17       11.12      1.59 o 
   8   1  14      262.58      205.46     27.84 o 
   9   1  14        5.00       14.81      8.40 o 
  10   1  14      194.44      184.76     10.80 o 
  11   1  14      661.70      660.81     30.01 o 
  12   1  14      516.67      501.45     26.26 o 
 -20   2  14      458.81      380.33     14.05 o 
 -19   2  14      401.66      391.20     14.83 o 
 -18   2  14      107.85      111.59      6.59 o 
 -17   2  14       19.30       17.00      4.13 o 
 -16   2  14       79.15       84.15      5.94 o 
 -15   2  14     1012.33      974.43     24.48 o 
 -14   2  14      666.07      661.19     17.02 o 
 -13   2  14     1573.21     1864.66     23.04 o 
 -12   2  14     1539.84     1664.00     20.68 o 
 -11   2  14      682.14      634.54     16.55 o 
 -10   2  14      116.64       99.91      6.04 o 
  -9   2  14      117.14       83.33      5.57 o 
  -8   2  14      436.64      367.92     10.34 o 
  -7   2  14     1017.08      933.88     11.04 o 
  -6   2  14     2995.39     3143.84     20.39 o 
  -5   2  14     4444.86     4430.64     21.38 o 
  -4   2  14     3407.20     3703.98     26.21 o 
  -3   2  14     5487.88     6472.00     22.40 o 
  -2   2  14      288.73      256.70     11.26 o 
  -1   2  14      990.87      815.75      9.86 o 
   0   2  14      407.41      381.49      9.79 o 
   1   2  14     1946.88     1685.46     15.93 o 
   2   2  14     1871.08     1799.38     15.44 o 
   3   2  14      775.89      844.82     14.23 o 
   4   2  14     3560.25     3553.27     27.08 o 
   5   2  14        0.12        2.46      1.54 o 
   6   2  14     1503.50     1465.75     24.96 o 
   7   2  14      239.95      277.08     21.51 o 
   8   2  14     1609.18     1846.84     35.05 o 
   9   2  14      524.05      588.79     19.23 o 
  10   2  14      270.74      268.46     12.73 o 
  11   2  14        0.37        5.86      2.06 o 
  12   2  14       24.62       26.91      3.66 o 
 -20   3  14      193.90      161.23     12.05 o 
 -19   3  14      134.75      117.71      7.74 o 
 -18   3  14      700.41      714.54     17.12 o 
 -17   3  14      572.04      610.16     22.07 o 
 -16   3  14      219.00      204.28      9.33 o 
 -15   3  14      743.83      772.51     28.50 o 
 -14   3  14      136.41      122.63      9.17 o 
 -13   3  14      106.19      101.85      5.91 o 
 -12   3  14     1759.38     1803.19     33.91 o 
 -11   3  14     5241.73     5574.52     88.57 o 
 -10   3  14     2993.91     3014.67     68.85 o 
  -9   3  14     1972.31     1932.29     21.86 o 
  -8   3  14     1526.37     1682.88     21.12 o 
  -7   3  14       94.18       85.68      4.35 o 
  -6   3  14      143.84      198.83      9.36 o 
  -5   3  14     2882.28     2763.54     32.09 o 
  -4   3  14     2645.56     2694.75     22.68 o 
  -3   3  14     8058.07     8107.30     39.41 o 
  -2   3  14     6350.67     6536.23     49.46 o 
  -1   3  14      125.74      149.41      6.07 o 
   0   3  14       78.87       90.28      4.86 o 
   1   3  14       70.67       53.48      3.13 o 
   2   3  14      530.46      573.52     12.77 o 
   3   3  14       89.39       96.26      5.38 o 
   4   3  14     1260.48     1288.95     20.51 o 
   5   3  14     3626.42     3670.43     45.51 o 
   6   3  14       58.39       64.23      5.41 o 
   7   3  14        3.70        9.54      2.80 o 
   8   3  14      256.73      268.00     12.08 o 
   9   3  14      165.50      156.94      8.12 o 
  10   3  14      313.84      277.70     12.77 o 
  11   3  14      204.87      198.07     11.28 o 
 -19   4  14      237.32      186.21     22.15 o 
 -18   4  14      110.31       89.26     17.52 o 
 -17   4  14       71.42       75.11      5.08 o 
 -16   4  14       30.79       25.93      3.07 o 
 -15   4  14      152.82      120.25      8.42 o 
 -14   4  14     1345.00     1417.37     33.93 o 
 -13   4  14       25.45       39.11      3.20 o 
 -12   4  14      113.66      100.09      9.58 o 
 -11   4  14      602.85      606.37     31.88 o 
 -10   4  14        5.29        9.66      3.17 o 
  -9   4  14      209.87      176.00      8.87 o 
  -8   4  14        1.39        2.74      2.38 o 
  -7   4  14       11.52       15.35      2.45 o 
  -6   4  14      604.13      669.24     26.72 o 
  -5   4  14      531.39      589.44     18.88 o 
  -4   4  14       59.44       58.23      4.55 o 
  -3   4  14       94.71       96.13      5.25 o 
  -2   4  14        1.63        3.06      2.61 o 
  -1   4  14       19.59       11.00      2.18 o 
   0   4  14      568.87      567.48     15.60 o 
   1   4  14     2152.99     2144.92     33.57 o 
   2   4  14      352.01      385.53     14.15 o 
   3   4  14       89.15      109.90      8.02 o 
   4   4  14      773.81      769.03     19.48 o 
   5   4  14        0.08        1.24      3.54 o 
   6   4  14      895.81      875.84     28.48 o 
   7   4  14      245.29      273.65     15.92 o 
   8   4  14       22.50       32.16      3.65 o 
   9   4  14      553.72      571.00     21.39 o 
  10   4  14        2.20        7.69      4.01 o 
  11   4  14       29.38       25.05      3.54 o 
 -19   5  14       46.74       28.48      6.60 o 
 -18   5  14       75.97       82.69      6.85 o 
 -17   5  14      128.43      115.33      8.05 o 
 -16   5  14        6.78       10.25      2.45 o 
 -15   5  14       96.96      106.82      6.26 o 
 -14   5  14       46.51       45.66      4.37 o 
 -13   5  14      104.60       98.99      7.06 o 
 -12   5  14      349.65      318.91     28.16 o 
 -11   5  14        5.03        5.39      2.22 o 
 -10   5  14      689.84      663.80     21.43 o 
  -9   5  14       43.76       38.10      6.38 o 
  -8   5  14      112.15      134.50     11.80 o 
  -7   5  14        8.96        5.06      2.77 o 
  -6   5  14       96.67       85.00      6.60 o 
  -5   5  14      525.66      493.47     17.21 o 
  -4   5  14      886.18      742.44     31.70 o 
  -3   5  14      967.27      917.02     34.88 o 
  -2   5  14       63.61      105.90      5.38 o 
  -1   5  14      749.23      760.83     15.95 o 
   0   5  14      319.50      273.41      9.03 o 
   1   5  14      429.82      371.65     14.55 o 
   2   5  14     1689.01     1602.70     35.78 o 
   3   5  14      405.01      468.18     19.44 o 
   4   5  14      849.16      922.08     22.50 o 
   5   5  14      936.75      941.60     30.91 o 
   6   5  14      127.67       99.19      5.77 o 
   7   5  14       15.52        8.23      3.53 o 
   8   5  14        0.02       -0.28      1.81 o 
   9   5  14        1.72        1.04      2.31 o 
  10   5  14      570.64      612.70     17.23 o 
 -18   6  14      288.55      241.35     23.67 o 
 -17   6  14      139.31      145.88      9.26 o 
 -16   6  14       24.44       30.19      3.98 o 
 -15   6  14       44.44       35.80      5.17 o 
 -14   6  14      246.43      254.30     14.36 o 
 -13   6  14     1123.64     1163.17     37.86 o 
 -12   6  14      644.68      680.50     29.68 o 
 -11   6  14      485.57      451.60     18.57 o 
 -10   6  14      475.01      435.32     22.00 o 
  -9   6  14       89.13       75.52      9.80 o 
  -8   6  14      533.73      582.69     26.12 o 
  -7   6  14     1455.39     1485.98     29.30 o 
  -6   6  14      572.21      537.96     32.39 o 
  -5   6  14      109.05      134.70      6.87 o 
  -4   6  14      118.95      123.77      6.44 o 
  -3   6  14       27.91       16.83      2.18 o 
  -2   6  14      742.41      715.58     18.21 o 
  -1   6  14       87.76       73.14      4.59 o 
   0   6  14       20.62       31.47      2.90 o 
   1   6  14     1629.01     1574.82     24.39 o 
   2   6  14       44.06       67.93      6.16 o 
   3   6  14      136.03      152.34     10.75 o 
   4   6  14       41.32       28.79      3.63 o 
   5   6  14       28.38       10.84      2.93 o 
   6   6  14      106.71      113.88      6.40 o 
   7   6  14      184.98      199.48     10.88 o 
   8   6  14      282.70      267.40     13.08 o 
   9   6  14      301.00      287.35     19.45 o 
  10   6  14       47.57       22.08      3.12 o 
 -17   7  14      109.82       96.46     12.17 o 
 -16   7  14      249.76      258.81     16.09 o 
 -15   7  14      144.83      126.93      9.20 o 
 -14   7  14       61.35       71.72      8.93 o 
 -13   7  14        2.40        1.76      1.15 o 
 -12   7  14       90.21       99.63     19.88 o 
 -11   7  14       95.88       55.91      7.31 o 
 -10   7  14      968.41     1025.96     36.41 o 
  -9   7  14      884.13      915.84     36.16 o 
  -8   7  14      103.03       86.33     10.05 o 
  -7   7  14        0.06       15.13      2.69 o 
  -6   7  14      240.25      270.93     20.11 o 
  -5   7  14     1080.25     1006.91     24.23 o 
  -4   7  14     1112.48     1035.53     25.21 o 
  -3   7  14        2.61       25.39      5.03 o 
  -2   7  14      777.57      829.90     19.87 o 
  -1   7  14       45.59       36.77      2.67 o 
   0   7  14       93.35       75.58      4.89 o 
   1   7  14      197.72      182.65      9.78 o 
   2   7  14     1020.16      934.60     20.81 o 
   3   7  14        0.30        7.11      2.21 o 
   4   7  14      406.87      442.54     17.17 o 
   5   7  14       78.47       59.43      4.75 o 
   6   7  14       55.27       48.15      4.47 o 
   7   7  14       91.49       90.20      5.75 o 
   8   7  14      180.17      162.11     12.11 o 
   9   7  14       96.22       85.12      6.70 o 
 -16   8  14       25.05       25.72      5.21 o 
 -15   8  14      383.05      412.69     19.03 o 
 -14   8  14        4.14       12.75      3.74 o 
 -13   8  14        4.18       10.69      7.10 o 
 -12   8  14       88.48       81.54      7.15 o 
 -11   8  14        8.77        5.54      1.81 o 
 -10   8  14       25.86       27.26      3.91 o 
  -9   8  14       31.73       45.71      5.70 o 
  -8   8  14        0.95       21.62      3.92 o 
  -7   8  14      618.87      529.86     25.04 o 
  -6   8  14      141.06      192.27     17.80 o 
  -5   8  14        7.95       15.27      3.23 o 
  -4   8  14      234.87      227.54     13.71 o 
  -3   8  14       88.89       88.17      6.51 o 
  -2   8  14        6.08        3.81      1.83 o 
  -1   8  14      964.51      856.10     20.20 o 
   0   8  14      810.60      857.55     30.31 o 
   1   8  14      180.14      176.71     10.09 o 
   2   8  14        5.47       29.21      8.11 o 
   3   8  14       26.58       45.04      5.84 o 
   4   8  14       34.54       26.52      3.77 o 
   5   8  14       10.25       15.46      2.29 o 
   6   8  14       30.16       31.62      3.70 o 
   7   8  14       30.43       33.46      3.42 o 
   8   8  14      125.67      110.76      7.90 o 
 -15   9  14      112.14       89.09      8.81 o 
 -14   9  14       90.41      103.99      8.05 o 
 -13   9  14      409.78      445.78     22.25 o 
 -12   9  14       30.04       45.64      4.48 o 
 -11   9  14      324.18      356.08     16.54 o 
 -10   9  14      320.51      360.53     20.44 o 
  -9   9  14       54.81       66.19      8.36 o 
  -8   9  14       29.09       31.16      4.54 o 
  -7   9  14      357.45      429.26     18.00 o 
  -6   9  14      241.12      240.73     11.88 o 
  -5   9  14      156.10      143.78      8.89 o 
  -4   9  14       89.58       92.55      9.10 o 
  -3   9  14      155.81      192.51     10.50 o 
  -2   9  14      472.46      508.75     11.95 o 
  -1   9  14       55.43       45.48      4.07 o 
   0   9  14       62.79       71.18      5.15 o 
   1   9  14      274.00      274.93     12.92 o 
   2   9  14       92.56      111.63      7.23 o 
   3   9  14       39.05       48.00      4.58 o 
   4   9  14       50.44       72.04      5.46 o 
   5   9  14        0.92       10.56      2.81 o 
   6   9  14       10.57       15.17      3.00 o 
   7   9  14       25.32       18.61      4.90 o 
 -13  10  14        0.15        2.78      2.57 o 
 -12  10  14       75.35       66.49      5.94 o 
 -11  10  14       36.24       39.51      5.11 o 
 -10  10  14        0.24        3.17      2.55 o 
  -9  10  14        0.91        8.83      3.06 o 
  -8  10  14       43.20       48.12      5.67 o 
  -7  10  14        1.84       13.69      3.51 o 
  -6  10  14      212.77      249.37     13.49 o 
  -5  10  14      622.46      622.28     16.60 o 
  -4  10  14      129.18      130.71      7.51 o 
  -3  10  14      111.13       96.29      6.47 o 
  -2  10  14       26.83       28.69      4.83 o 
  -1  10  14       13.85       13.76      2.09 o 
   0  10  14       79.39       78.72      5.35 o 
   1  10  14        6.70       15.73      2.74 o 
   2  10  14      155.63      164.07      8.73 o 
   3  10  14       42.73       37.25      3.64 o 
   4  10  14        6.48        4.21      2.37 o 
   5  10  14       13.47       14.04      2.99 o 
 -11  11  14       51.52       46.87      9.48 o 
 -10  11  14       93.95       86.66      7.42 o 
  -9  11  14       72.44       71.61      9.40 o 
  -8  11  14        7.97       18.53      3.93 o 
  -7  11  14       14.63       10.26      2.49 o 
  -6  11  14      141.87      132.05      8.09 o 
  -5  11  14       48.06       54.21      5.30 o 
  -4  11  14      166.62      154.76      9.80 o 
  -3  11  14      114.82      122.09      9.51 o 
  -2  11  14        4.90       12.70      2.71 o 
  -1  11  14        2.36        6.35      5.81 o 
   0  11  14       24.97       33.66      3.69 o 
   1  11  14       14.62       18.74      3.48 o 
   2  11  14       23.22       23.55      3.34 o 
   3  11  14       80.51       92.70      5.85 o 
  -8  12  14       77.24       66.11      7.10 o 
  -7  12  14       32.62       29.43      6.14 o 
  -6  12  14       51.79       49.46      4.85 o 
  -5  12  14       76.99       85.13      6.60 o 
  -4  12  14        1.80        3.62      2.57 o 
  -3  12  14      171.39      111.53      8.53 o 
  -2  12  14       35.28       34.98      6.10 o 
  -1  12  14      103.82      101.92      7.00 o 
 -20   1  15       43.67       36.67      5.24 o 
 -19   1  15       31.21       18.59      2.92 o 
 -18   1  15       81.69       72.74      6.06 o 
 -17   1  15        1.31       10.69      2.83 o 
 -16   1  15        9.32        7.73      1.77 o 
 -15   1  15       64.21       65.78      5.36 o 
 -14   1  15      193.30      225.35     12.78 o 
 -13   1  15       56.91       61.22      4.40 o 
 -12   1  15      393.56      402.63     15.02 o 
 -11   1  15       94.52       96.45      6.07 o 
 -10   1  15       61.22       67.09      5.17 o 
  -9   1  15      170.08      174.07      9.92 o 
  -8   1  15      175.44      194.27      7.06 o 
  -7   1  15      375.79      395.61     10.15 o 
  -6   1  15      181.31      215.41     10.00 o 
  -5   1  15      734.68      763.23     16.43 o 
  -4   1  15     2975.72     2996.22     60.93 o 
  -3   1  15        2.02        5.93      1.85 o 
  -2   1  15      346.57      381.89     16.74 o 
  -1   1  15      338.98      310.03     14.81 o 
   0   1  15      800.13      704.41     13.46 o 
   1   1  15       78.32       43.98      2.58 o 
   2   1  15        3.64        2.65      1.16 o 
   3   1  15     1410.27     1432.46     21.01 o 
   4   1  15      618.01      497.77     48.83 o 
   5   1  15       41.79       30.68      3.93 o 
   6   1  15       51.48       30.19      5.84 o 
   7   1  15      282.70      310.05     14.58 o 
   8   1  15     1711.40     1864.76     35.57 o 
   9   1  15      314.37      324.50     17.15 o 
  10   1  15        6.57        2.02      2.62 o 
  11   1  15       99.48       66.49     16.70 o 
 -20   2  15       47.81       36.10      5.89 o 
 -19   2  15        0.15        3.89      3.34 o 
 -18   2  15      130.06      121.54      7.06 o 
 -17   2  15      122.85      103.25      5.48 o 
 -16   2  15      100.63       85.37      5.52 o 
 -15   2  15       51.27       39.64      3.76 o 
 -14   2  15       19.67       17.41      1.98 o 
 -13   2  15        8.95        3.36      1.26 o 
 -12   2  15      397.32      388.25     18.28 o 
 -11   2  15       33.45       27.16      2.78 o 
 -10   2  15      149.88      126.56      7.79 o 
  -9   2  15      129.83      105.44      7.08 o 
  -8   2  15       51.79       35.34      3.16 o 
  -7   2  15      259.79      185.63      7.32 o 
  -6   2  15      598.45      612.99     11.59 o 
  -5   2  15     2551.38     2663.11     41.64 o 
  -4   2  15      129.05      120.03      5.62 o 
  -3   2  15      148.01      163.10      7.55 o 
  -2   2  15        5.30       10.76      1.05 o 
  -1   2  15      339.23      346.53      9.22 o 
   0   2  15       36.33       33.61      2.02 o 
   1   2  15      174.04      140.21     14.35 o 
   2   2  15      745.10      596.41     14.69 o 
   3   2  15     1062.76     1159.61     19.96 o 
   4   2  15      516.65      398.39     31.15 o 
   5   2  15       44.04       50.22      3.77 o 
   6   2  15       81.69       50.89      4.95 o 
   7   2  15      267.38      300.00     14.19 o 
   8   2  15       34.80       33.15      5.82 o 
   9   2  15        1.66        3.57      2.41 o 
  10   2  15       57.05       51.72      6.95 o 
  11   2  15      129.28      107.56      7.45 o 
 -20   3  15      207.52      199.46     14.70 o 
 -19   3  15      446.28      426.50     29.60 o 
 -18   3  15      274.93      254.27     10.45 o 
 -17   3  15        2.27        4.46      1.75 o 
 -16   3  15      165.20      146.64      7.13 o 
 -15   3  15       14.12        8.62      2.39 o 
 -14   3  15      238.57      204.72     10.64 o 
 -13   3  15       94.68       78.98      5.12 o 
 -12   3  15     1041.66     1047.90     21.83 o 
 -11   3  15      100.60       89.87      7.82 o 
 -10   3  15      247.37      215.27     12.10 o 
  -9   3  15      599.59      606.11     19.73 o 
  -8   3  15      521.08      591.26     16.11 o 
  -7   3  15      941.19     1037.43     22.11 o 
  -6   3  15        0.98       20.56      4.35 o 
  -5   3  15       71.93       94.26      4.81 o 
  -4   3  15       73.93       50.31      3.03 o 
  -3   3  15     3510.94     3405.84     50.92 o 
  -2   3  15     2264.94     2330.93     52.50 o 
  -1   3  15      618.09      563.06     13.53 o 
   0   3  15        5.03        7.07      4.04 o 
   1   3  15       16.97       20.36      1.75 o 
   2   3  15       14.56       14.35      1.54 o 
   3   3  15      760.31      769.58     18.31 o 
   4   3  15      100.74       97.63      5.77 o 
   5   3  15      331.78      217.96     28.55 o 
   6   3  15      389.55      412.20     19.45 o 
   7   3  15       10.25       13.61      2.51 o 
   8   3  15       24.47       23.53      3.17 o 
   9   3  15       33.68       35.22      4.29 o 
  10   3  15       37.56       36.60      5.08 o 
  11   3  15      139.81      136.14      8.96 o 
 -19   4  15        1.16        5.92      3.15 o 
 -18   4  15        9.43        7.41      1.93 o 
 -17   4  15      255.11      246.01     11.74 o 
 -16   4  15      514.18      575.56     23.10 o 
 -15   4  15      119.38      123.22      6.43 o 
 -14   4  15     1033.05     1019.15     71.37 o 
 -13   4  15      961.97     1063.93     26.07 o 
 -12   4  15     2934.70     3137.96     52.04 o 
 -11   4  15       56.92       68.47      4.64 o 
 -10   4  15       54.13       56.17      4.96 o 
  -9   4  15      692.85      704.13     17.87 o 
  -8   4  15      994.09     1066.79     26.11 o 
  -7   4  15     2105.03     2160.49     35.24 o 
  -6   4  15     4293.63     4670.10     47.40 o 
  -5   4  15     1549.34     1540.55     26.58 o 
  -4   4  15     1614.56     1826.58     19.95 o 
  -3   4  15     1522.67     1512.56     32.53 o 
  -2   4  15     2752.59     3037.87     44.98 o 
  -1   4  15     1285.38     1263.49     18.62 o 
   0   4  15     1008.41      934.96     15.84 o 
   1   4  15     3879.54     4096.37     34.45 o 
   2   4  15      601.82      575.76     16.97 o 
   3   4  15       28.16       26.91      3.86 o 
   4   4  15      309.83      340.69     17.64 o 
   5   4  15      150.38      210.91     14.85 o 
   6   4  15       11.13        5.43      1.97 o 
   7   4  15      193.31      181.13      9.51 o 
   8   4  15       49.74       59.10      6.62 o 
   9   4  15      643.10      659.72     18.34 o 
  10   4  15        0.00        7.31      2.49 o 
 -19   5  15      817.09      899.58     36.75 o 
 -18   5  15      269.97      269.48     16.68 o 
 -17   5  15        4.65        8.37      2.13 o 
 -16   5  15       85.01       83.24     10.93 o 
 -15   5  15      115.60       94.16      7.48 o 
 -14   5  15      172.98      190.44     12.38 o 
 -13   5  15      428.19      412.86     24.26 o 
 -12   5  15     1502.91     1555.25     23.46 o 
 -11   5  15     1269.88     1285.69     26.63 o 
 -10   5  15      788.96      832.53     23.16 o 
  -9   5  15     1232.11     1268.71     25.57 o 
  -8   5  15      285.29      288.56     18.48 o 
  -7   5  15        3.50        5.84      1.20 o 
  -6   5  15      174.66      148.09      8.71 o 
  -5   5  15     2021.58     2026.37     25.84 o 
  -4   5  15     2808.56     3140.64     25.95 o 
  -3   5  15     3093.57     3123.67     40.93 o 
  -2   5  15      144.22      135.77      6.07 o 
  -1   5  15      176.90      167.57      7.21 o 
   0   5  15      215.86      224.61      9.84 o 
   1   5  15      764.99      716.68     18.42 o 
   2   5  15     1682.29     1841.10     52.16 o 
   3   5  15      196.37      216.16     13.59 o 
   4   5  15     1290.99     1281.87     28.29 o 
   5   5  15     1303.51     1421.25     28.99 o 
   6   5  15        6.70        6.17      1.55 o 
   7   5  15      177.40      202.12     13.09 o 
   8   5  15       33.89       36.66      4.35 o 
   9   5  15      463.59      490.39     21.56 o 
  10   5  15       92.84       69.29      5.84 o 
 -18   6  15       69.99       54.11      6.30 o 
 -17   6  15       50.55       49.70      5.22 o 
 -16   6  15        1.85        3.31      3.79 o 
 -15   6  15      607.37      665.24     23.12 o 
 -14   6  15        5.25        8.92      3.69 o 
 -13   6  15       53.80       48.15      4.96 o 
 -12   6  15       17.70       16.74      2.83 o 
 -11   6  15       86.84       73.06      6.86 o 
 -10   6  15      828.18      764.89     32.41 o 
  -9   6  15       13.81       21.42      4.73 o 
  -8   6  15      130.51      158.12     13.06 o 
  -7   6  15      282.94      241.66     30.87 o 
  -6   6  15      714.10      724.45     31.22 o 
  -5   6  15      857.70      847.72     16.41 o 
  -4   6  15        5.31       10.93      2.96 o 
  -3   6  15       50.98       60.85      5.93 o 
  -2   6  15     1283.56     1300.02     21.34 o 
  -1   6  15      181.36      179.73      9.03 o 
   0   6  15       67.09      100.50      5.56 o 
   1   6  15     1432.66     1359.72     36.53 o 
   2   6  15      441.37      412.76     15.24 o 
   3   6  15       23.15       15.01      2.19 o 
   4   6  15      392.77      394.81     12.39 o 
   5   6  15     1220.01     1326.61     33.82 o 
   6   6  15     1187.47     1219.96     19.35 o 
   7   6  15      384.72      375.91     17.06 o 
   8   6  15      647.09      761.27     15.89 o 
   9   6  15        9.63        7.89      2.23 o 
 -17   7  15        7.42        5.92      2.97 o 
 -16   7  15       24.81       22.45      5.79 o 
 -15   7  15       26.24        6.99      3.20 o 
 -14   7  15        0.79        5.14      2.12 o 
 -13   7  15      253.05      273.92     15.73 o 
 -12   7  15      711.30      747.69     29.40 o 
 -11   7  15      606.97      673.66     29.85 o 
 -10   7  15      396.22      464.12     41.10 o 
  -9   7  15      116.51      122.52     13.48 o 
  -8   7  15      485.80      472.58     29.41 o 
  -7   7  15       25.51       43.23      5.88 o 
  -6   7  15     1027.87      996.87     29.68 o 
  -5   7  15      979.78      956.99     20.02 o 
  -4   7  15     2480.78     2523.50     33.43 o 
  -3   7  15     3458.59     3374.09     42.30 o 
  -2   7  15      430.24      418.97     15.40 o 
  -1   7  15      464.71      437.98     14.92 o 
   0   7  15      317.79      285.10     16.16 o 
   1   7  15      176.05      213.56     12.38 o 
   2   7  15     1336.00     1398.83     22.74 o 
   3   7  15     1504.26     1552.31     24.22 o 
   4   7  15      530.43      542.60     17.01 o 
   5   7  15      173.41      179.38      8.22 o 
   6   7  15       46.25       30.17      3.24 o 
   7   7  15       73.79       78.48      5.23 o 
   8   7  15      221.84      226.28     15.42 o 
 -16   8  15      163.81      170.86     12.61 o 
 -15   8  15       16.40        8.31      2.72 o 
 -14   8  15      631.72      644.39     35.16 o 
 -13   8  15      135.77      146.92     11.01 o 
 -12   8  15      139.46      151.11      7.82 o 
 -11   8  15       18.57       30.80      6.23 o 
 -10   8  15       19.29       12.04      2.95 o 
  -9   8  15       12.29       19.82      4.07 o 
  -8   8  15       52.68       66.04      7.33 o 
  -7   8  15      686.75      789.50     36.71 o 
  -6   8  15        3.81        5.87      1.52 o 
  -5   8  15      166.95      162.93     11.38 o 
  -4   8  15      551.22      544.05     19.62 o 
  -3   8  15      381.08      347.27     13.49 o 
  -2   8  15      409.16      400.25     15.01 o 
  -1   8  15     1541.33     1619.97     25.98 o 
   0   8  15      781.79      768.88     17.26 o 
   1   8  15      522.04      547.99     15.32 o 
   2   8  15      334.33      358.72     13.26 o 
   3   8  15        3.71        5.70      3.57 o 
   4   8  15       78.46       97.09      5.84 o 
   5   8  15      429.09      429.25     13.94 o 
   6   8  15      205.35      177.18     12.09 o 
   7   8  15      363.03      353.05     15.51 o 
 -15   9  15       48.96       45.51      7.45 o 
 -14   9  15       63.77       51.58      7.57 o 
 -13   9  15      252.73      267.28     15.76 o 
 -12   9  15      217.43      213.30     17.97 o 
 -11   9  15      209.67      231.13     12.96 o 
 -10   9  15      761.93      846.72     36.41 o 
  -9   9  15      787.14      856.01     43.24 o 
  -8   9  15      456.98      461.88     22.83 o 
  -7   9  15      374.03      396.68     17.52 o 
  -6   9  15      210.69      210.97     10.55 o 
  -5   9  15      489.87      486.40     16.58 o 
  -4   9  15     3360.85     3434.82     72.19 o 
  -3   9  15     1521.49     1641.02     26.95 o 
  -2   9  15      152.69      146.40      7.40 o 
  -1   9  15        0.02        3.23      2.77 o 
   0   9  15       94.47      113.51      6.59 o 
   1   9  15      357.60      368.15     15.12 o 
   2   9  15      545.45      624.52     20.78 o 
   3   9  15     1000.28     1106.88     30.45 o 
   4   9  15      359.64      360.13     18.20 o 
   5   9  15      111.10      109.31      7.78 o 
   6   9  15      218.52      183.00     15.54 o 
 -13  10  15        3.60        9.79      3.37 o 
 -12  10  15       19.14       29.18      4.07 o 
 -11  10  15       52.39       51.78      5.11 o 
 -10  10  15       84.99       86.56      6.99 o 
  -9  10  15      302.11      305.25     21.10 o 
  -8  10  15      640.99      700.63     26.67 o 
  -7  10  15      189.15      154.23     10.01 o 
  -6  10  15       41.46       45.20      4.30 o 
  -5  10  15       42.41       42.42      4.19 o 
  -4  10  15      104.41      108.38      7.02 o 
  -3  10  15      405.63      361.09     13.77 o 
  -2  10  15      315.28      301.11     12.98 o 
  -1  10  15      636.71      599.15     17.51 o 
   0  10  15      655.33      664.82     22.41 o 
   1  10  15      347.54      374.35     15.08 o 
   2  10  15      114.47      143.89      8.09 o 
   3  10  15       63.30       59.17      4.50 o 
   4  10  15      373.22      353.41     15.39 o 
 -11  11  15      652.37      621.73     45.66 o 
 -10  11  15      437.17      423.26     38.11 o 
  -9  11  15      185.83      187.49     13.01 o 
  -8  11  15        5.10        4.14      1.69 o 
  -7  11  15       97.99      117.33      7.67 o 
  -6  11  15      518.80      448.12     15.03 o 
  -5  11  15     1617.08     1677.40     30.36 o 
  -4  11  15     1402.44     1510.02     31.58 o 
  -3  11  15      365.27      373.33     16.57 o 
  -2  11  15       26.55       25.54      3.64 o 
  -1  11  15       74.73       98.34      7.51 o 
   0  11  15      126.91       73.82      7.23 o 
   1  11  15      305.14      288.25     14.45 o 
   2  11  15      704.49      715.85     36.99 o 
  -6  12  15        0.66        6.04      3.01 o 
  -5  12  15      166.48      188.11     11.39 o 
  -4  12  15       23.40       22.82      3.67 o 
  -3  12  15       62.49       70.25      6.49 o 
 -20   0  16      211.25      206.11     14.09 o 
 -19   0  16      396.10      478.19     43.68 o 
 -18   0  16      448.71      485.18     27.20 o 
 -17   0  16      423.24      486.10     25.51 o 
 -16   0  16      627.44      720.61     27.29 o 
 -15   0  16     1239.26     1387.76     33.33 o 
 -14   0  16      240.38      229.63     23.58 o 
 -13   0  16      463.79      481.15     39.13 o 
 -12   0  16       64.72       86.58      7.52 o 
 -11   0  16     8508.98     9442.87   1800.42 o 
 -10   0  16     1513.71     1443.58     45.97 o 
  -9   0  16     1037.83     1110.80     23.13 o 
  -8   0  16      844.54      966.27     18.02 o 
  -7   0  16      201.70      172.04      9.55 o 
  -6   0  16       76.58       94.54      7.04 o 
  -5   0  16     1722.81     1666.16     22.40 o 
  -4   0  16     5872.58     6194.68     91.77 o 
  -3   0  16     3429.97     3442.85     23.62 o 
  -2   0  16      324.01      364.91     12.45 o 
  -1   0  16     1328.88     1504.42     23.63 o 
   0   0  16       83.38      114.71      7.16 o 
   1   0  16       15.05       16.07      2.17 o 
   2   0  16       25.15       19.98      2.68 o 
   3   0  16     2179.55     2221.11     33.17 o 
   4   0  16      301.54      322.47     21.05 o 
   5   0  16      635.49      619.11     19.53 o 
   6   0  16       57.73       53.90      6.46 o 
   7   0  16     1633.02     1783.45     72.99 o 
   8   0  16       50.07       46.04      6.44 o 
   9   0  16      178.31      181.97     13.92 o 
  10   0  16      452.13      469.47     26.41 o 
  11   0  16     1562.17     1812.98    104.82 o 
 -20   1  16      324.10      311.18     15.12 o 
 -19   1  16      352.75      324.03     16.04 o 
 -18   1  16      576.72      589.92     21.49 o 
 -17   1  16       21.84       20.90      3.17 o 
 -16   1  16      223.03      223.42     12.65 o 
 -15   1  16     1082.93     1134.86     32.60 o 
 -14   1  16      674.15      646.66     20.57 o 
 -13   1  16      472.91      464.89     17.53 o 
 -12   1  16     3939.66     4287.45     63.12 o 
 -11   1  16     2143.05     2207.70     27.11 o 
 -10   1  16        2.41        6.05      1.74 o 
  -9   1  16       85.88       84.66      6.39 o 
  -8   1  16       10.68       13.41      1.82 o 
  -7   1  16     1813.11     1865.37     22.78 o 
  -6   1  16      754.90      816.63     18.32 o 
  -5   1  16     7213.93     7490.16     95.85 o 
  -4   1  16     4939.98     4969.67     45.95 o 
  -3   1  16       22.98       23.16      1.43 o 
  -2   1  16       73.52       96.55      4.27 o 
  -1   1  16     1782.71     1599.00     21.11 o 
   0   1  16     4529.32     4601.68     49.13 o 
   1   1  16      594.11      640.63     14.58 o 
   2   1  16      165.04      199.80      8.67 o 
   3   1  16       50.69       57.96      6.78 o 
   4   1  16        9.94        9.97      1.62 o 
   5   1  16      466.36      500.56     15.30 o 
   6   1  16       87.89       93.67      6.60 o 
   7   1  16        4.82        7.41      5.53 o 
   8   1  16        7.01        5.25      3.92 o 
   9   1  16       69.79       72.12      6.22 o 
  10   1  16      496.18      583.20     23.55 o 
  11   1  16      213.11      197.74     11.19 o 
 -20   2  16      135.80      127.81      7.69 o 
 -19   2  16      276.82      265.16     12.29 o 
 -18   2  16      433.64      382.32     17.85 o 
 -17   2  16      869.18      878.18     22.87 o 
 -16   2  16      193.93      180.15     11.16 o 
 -15   2  16      181.88      155.02     10.73 o 
 -14   2  16      106.24       68.68      5.06 o 
 -13   2  16      513.36      486.77     17.67 o 
 -12   2  16     4853.16     5135.57    149.97 o 
 -11   2  16     3824.10     4199.92     43.10 o 
 -10   2  16     2029.09     2094.27     35.81 o 
  -9   2  16      572.25      579.20     14.15 o 
  -8   2  16       29.94       37.70      3.76 o 
  -7   2  16       18.15       28.20      1.85 o 
  -6   2  16      535.81      551.52     10.87 o 
  -5   2  16      212.86      226.19      7.71 o 
  -4   2  16     1970.98     1905.78     21.87 o 
  -3   2  16     1392.80     1277.35     13.61 o 
  -2   2  16      227.50      195.03      7.74 o 
  -1   2  16       30.29       24.15      4.20 o 
   0   2  16     2086.77     1949.00     19.41 o 
   1   2  16       89.96       90.17      4.62 o 
   2   2  16      647.25      623.34     27.15 o 
   3   2  16      109.71       96.64      9.77 o 
   4   2  16     4179.28     4256.16     45.99 o 
   5   2  16      542.67      632.33     18.83 o 
   6   2  16       96.23      120.91      8.55 o 
   7   2  16       45.22       47.65      5.15 o 
   8   2  16        4.41        6.57      3.12 o 
   9   2  16       23.34       21.75      4.24 o 
  10   2  16       23.21       16.99      5.45 o 
 -20   3  16      141.23      108.99      7.92 o 
 -19   3  16      374.54      323.83     16.29 o 
 -18   3  16        2.38        3.82      1.46 o 
 -17   3  16        2.54        3.96      1.43 o 
 -16   3  16      302.45      336.95     12.18 o 
 -15   3  16      562.60      519.99     32.75 o 
 -14   3  16      354.06      305.88     14.85 o 
 -13   3  16     1204.23     1282.98     29.56 o 
 -12   3  16     1337.71     1475.81     27.58 o 
 -11   3  16      590.84      742.72     48.06 o 
 -10   3  16       59.56      107.82      7.88 o 
  -9   3  16       91.67       88.39      5.73 o 
  -8   3  16      106.49       79.50      5.44 o 
  -7   3  16     1715.88     1835.37     20.28 o 
  -6   3  16     7255.54     7513.69    113.11 o 
  -5   3  16     1859.23     1819.76     21.20 o 
  -4   3  16      922.75      928.87     16.69 o 
  -3   3  16     1792.66     1771.34     65.26 o 
  -2   3  16      768.15      728.79     19.49 o 
  -1   3  16      697.02      707.11     14.63 o 
   0   3  16     1210.46     1227.26     20.66 o 
   1   3  16     1993.79     2069.59     24.41 o 
   2   3  16      341.44      365.83     17.00 o 
   3   3  16      782.21      815.63     18.40 o 
   4   3  16        0.20        3.68      1.00 o 
   5   3  16     1239.13     1253.88     27.21 o 
   6   3  16     1078.76     1098.74     21.76 o 
   7   3  16      206.96      214.59     12.10 o 
   8   3  16       18.83       11.63      2.45 o 
   9   3  16       10.97       10.47      4.83 o 
  10   3  16       28.94       20.19      4.59 o 
 -19   4  16      232.87      218.02     14.94 o 
 -18   4  16      540.37      545.20     14.49 o 
 -17   4  16       42.86       40.04      4.27 o 
 -16   4  16       33.36       22.78      3.06 o 
 -15   4  16      284.97      277.38     13.26 o 
 -14   4  16       28.98       35.62      3.31 o 
 -13   4  16      763.31      738.51     36.34 o 
 -12   4  16       98.48       81.98     12.76 o 
 -11   4  16      596.66      610.84     18.83 o 
 -10   4  16      466.95      487.28     22.68 o 
  -9   4  16       73.28       82.33      6.25 o 
  -8   4  16      125.69      146.35      8.19 o 
  -7   4  16        5.25       15.64      3.55 o 
  -6   4  16      996.63      931.89     32.59 o 
  -5   4  16     1272.39     1205.69     24.51 o 
  -4   4  16      311.59      327.39     11.42 o 
  -3   4  16     4036.98     4130.28     56.24 o 
  -2   4  16     1528.13     1609.65     25.24 o 
  -1   4  16      143.52      134.27      9.53 o 
   0   4  16       31.03       33.38      3.19 o 
   1   4  16       74.65       64.41      4.38 o 
   2   4  16     1025.45      948.15     23.51 o 
   3   4  16     1051.90     1083.39     36.59 o 
   4   4  16      287.45      301.93     17.39 o 
   5   4  16      470.51      478.60     21.49 o 
   6   4  16      124.37      122.90      6.61 o 
   7   4  16        1.85        3.58      1.55 o 
   8   4  16        0.02        2.80      2.60 o 
   9   4  16       53.22       39.43      3.43 o 
  10   4  16      280.36      256.93     15.38 o 
 -19   5  16       36.47       18.45      5.55 o 
 -18   5  16       47.91       43.74     10.84 o 
 -17   5  16       12.49        6.75      2.09 o 
 -16   5  16       54.25       38.44      3.73 o 
 -15   5  16       66.02       75.89      5.62 o 
 -14   5  16      369.71      325.40     15.25 o 
 -13   5  16       21.66       22.39      2.23 o 
 -12   5  16      514.32      515.26     21.41 o 
 -11   5  16      370.09      343.87     22.54 o 
 -10   5  16       45.39       58.90      8.62 o 
  -9   5  16      148.47      172.02     17.27 o 
  -8   5  16       18.14       19.84      2.43 o 
  -7   5  16      271.93      276.93     14.80 o 
  -6   5  16       76.02      113.74      6.76 o 
  -5   5  16        1.25       14.87      4.65 o 
  -4   5  16      102.66       79.22      5.89 o 
  -3   5  16      214.83      172.82     12.14 o 
  -2   5  16      236.60      212.25      9.96 o 
  -1   5  16     1199.39     1143.02     19.92 o 
   0   5  16      191.73      211.13     10.79 o 
   1   5  16       52.72       82.26      5.50 o 
   2   5  16       44.57       39.49      2.85 o 
   3   5  16        7.04        8.25      2.65 o 
   4   5  16        2.11        5.34      1.93 o 
   5   5  16       25.32       23.60      3.03 o 
   6   5  16        4.85        6.60      2.00 o 
   7   5  16        0.91        3.17      1.67 o 
   8   5  16        5.14        7.70      2.06 o 
   9   5  16      176.56      161.57     11.87 o 
 -18   6  16      182.70      154.20     13.37 o 
 -17   6  16      311.57      295.93     19.29 o 
 -16   6  16      295.84      285.64     19.76 o 
 -15   6  16       57.42       67.16      9.58 o 
 -14   6  16      327.13      378.47     15.91 o 
 -13   6  16       26.23       31.18      3.75 o 
 -12   6  16      235.67      250.80     19.63 o 
 -11   6  16      914.31      930.87     33.43 o 
 -10   6  16      510.55      582.23     25.37 o 
  -9   6  16       37.49       40.90      4.46 o 
  -8   6  16       64.49       50.73      5.35 o 
  -7   6  16        9.34       18.81      3.11 o 
  -6   6  16      750.86      678.25     22.94 o 
  -5   6  16      495.69      411.79     17.37 o 
  -4   6  16      787.99      726.10     26.12 o 
  -3   6  16      557.91      583.63     16.85 o 
  -2   6  16      165.54      161.78      8.41 o 
  -1   6  16     3292.90     3321.45     51.07 o 
   0   6  16      383.09      365.40     13.46 o 
   1   6  16      954.99      932.49     19.01 o 
   2   6  16      434.33      393.63     15.33 o 
   3   6  16     1026.68     1134.01     22.19 o 
   4   6  16      434.09      494.02     17.22 o 
   5   6  16      520.10      498.85     28.61 o 
   6   6  16      215.74      182.99     10.40 o 
   7   6  16       55.16       62.14      4.63 o 
   8   6  16       20.12       13.15      2.58 o 
 -17   7  16       21.58       20.39      7.13 o 
 -16   7  16        0.36        8.83      2.68 o 
 -15   7  16      188.84      188.31     15.35 o 
 -14   7  16      128.74      111.12     16.24 o 
 -13   7  16      943.46      949.86     33.15 o 
 -12   7  16      158.78      143.83     17.09 o 
 -11   7  16        0.11        2.74      3.85 o 
 -10   7  16      156.89      160.22     19.13 o 
  -9   7  16      188.84      180.37     20.03 o 
  -8   7  16      568.84      510.20     41.28 o 
  -7   7  16      390.56      415.55     24.64 o 
  -6   7  16      155.73      205.66     15.80 o 
  -5   7  16      158.85      156.25      9.55 o 
  -4   7  16      475.77      436.57     27.36 o 
  -3   7  16        3.76        2.10      2.80 o 
  -2   7  16      147.30      110.56      6.70 o 
  -1   7  16     1064.30     1016.43     27.82 o 
   0   7  16     1391.19     1396.99     22.19 o 
   1   7  16      308.69      331.72      9.72 o 
   2   7  16       19.83       30.54      3.61 o 
   3   7  16      221.35      207.71      9.60 o 
   4   7  16       52.11       30.05      2.93 o 
   5   7  16        9.79        5.58      2.08 o 
   6   7  16       80.09       59.84      4.02 o 
   7   7  16      267.91      269.45     16.94 o 
   8   7  16       90.57       76.74      6.10 o 
 -16   8  16      152.29      131.73     11.43 o 
 -15   8  16        0.16        6.94      2.54 o 
 -14   8  16      527.67      618.09     24.63 o 
 -13   8  16      135.67      136.24     10.70 o 
 -12   8  16      154.61       94.87     38.86 o 
 -11   8  16        6.41       12.53      5.48 o 
 -10   8  16       37.04       35.62      8.93 o 
  -9   8  16       55.80       33.84      6.25 o 
  -8   8  16        1.77       38.41      9.35 o 
  -7   8  16        7.93       15.62      6.01 o 
  -6   8  16      138.97      130.76     12.69 o 
  -5   8  16      244.37       86.98     99.34 o 
  -4   8  16        1.96       15.72      2.18 o 
  -3   8  16      108.77      127.14      9.46 o 
  -2   8  16        2.84        7.20      2.01 o 
  -1   8  16      108.18       89.29      5.34 o 
   0   8  16       13.06        6.50      1.54 o 
   1   8  16      249.83      245.83     11.70 o 
   2   8  16       22.32       13.89      2.06 o 
   3   8  16        1.33        5.80      2.60 o 
   4   8  16       27.69       33.38      3.38 o 
   5   8  16       21.78       34.08      3.56 o 
   6   8  16       79.18       78.65      6.72 o 
   7   8  16        5.38        9.04      2.28 o 
 -15   9  16       82.87       59.73      6.77 o 
 -14   9  16       22.02       21.51      5.88 o 
 -13   9  16      175.27      191.87     12.44 o 
 -12   9  16       98.05       87.79      6.42 o 
 -11   9  16       73.21       92.59      7.59 o 
 -10   9  16        0.21        5.83      2.52 o 
  -9   9  16      158.63      150.43     20.63 o 
  -8   9  16      302.17      343.12     21.91 o 
  -7   9  16       39.77       64.51      5.50 o 
  -6   9  16      112.71      121.98      7.66 o 
  -5   9  16       54.88      112.56      7.45 o 
  -4   9  16        0.75       15.73      3.84 o 
  -3   9  16        4.10        2.50      3.50 o 
  -2   9  16        0.23        5.77      2.06 o 
  -1   9  16      171.35      169.59      7.93 o 
   0   9  16      117.70      134.96     10.97 o 
   1   9  16        3.46       24.75      3.51 o 
   2   9  16       60.16       96.15      6.67 o 
   3   9  16        3.62       -0.01      3.14 o 
   4   9  16       23.72       18.40      3.27 o 
   5   9  16        0.28        3.29      1.79 o 
 -13  10  16       10.39        4.02      2.39 o 
 -12  10  16      126.39      143.50     10.27 o 
 -11  10  16       77.61       86.33      7.56 o 
 -10  10  16      134.66      139.96     10.37 o 
  -9  10  16        1.09       10.82      2.73 o 
  -8  10  16        2.03        6.54      3.85 o 
  -7  10  16      452.47      390.94     16.01 o 
  -6  10  16      283.30      265.10     13.38 o 
  -5  10  16       10.07       17.07      5.31 o 
  -4  10  16        0.93       15.54      3.00 o 
  -3  10  16       10.11       18.45      2.83 o 
  -2  10  16       35.23       28.29      4.46 o 
  -1  10  16        6.88       12.00      2.34 o 
   0  10  16        9.27       13.67      3.11 o 
   1  10  16       38.78       28.71      3.61 o 
   2  10  16      183.90      182.59     12.16 o 
   3  10  16        1.61        9.09      2.56 o 
 -10  11  16       52.87       39.87      4.95 o 
  -9  11  16       18.91       22.37      4.16 o 
  -8  11  16        0.33        6.95      2.60 o 
  -7  11  16        0.43        6.61      4.58 o 
  -6  11  16      127.13      141.15      9.82 o 
  -5  11  16      244.25      306.78     16.64 o 
  -4  11  16       24.39       36.02      3.85 o 
  -3  11  16      166.83      150.63     10.96 o 
  -2  11  16       27.45       20.33      7.39 o 
  -1  11  16      163.69      166.62     12.66 o 
   0  11  16       72.27       51.32     12.56 o 
   1  11  16       42.90       66.23      5.11 o 
 -20   1  17       27.53       29.29      3.95 o 
 -19   1  17        3.85        7.43      2.78 o 
 -18   1  17      104.58       99.01     10.52 o 
 -17   1  17      206.27      175.21     10.42 o 
 -16   1  17       50.57       50.45      5.74 o 
 -15   1  17      255.06      252.44     17.92 o 
 -14   1  17       31.18       22.64      2.48 o 
 -13   1  17       55.58       59.64      4.73 o 
 -12   1  17      682.57      707.86     25.46 o 
 -11   1  17      502.68      526.13     16.83 o 
 -10   1  17       99.40      105.28      9.01 o 
  -9   1  17        0.75        3.18      0.96 o 
  -8   1  17      256.92      279.79     11.35 o 
  -7   1  17       36.60       23.66      1.77 o 
  -6   1  17      243.84      245.61      8.70 o 
  -5   1  17      457.46      385.86     12.52 o 
  -4   1  17      386.81      366.56     12.20 o 
  -3   1  17      569.67      599.94     13.65 o 
  -2   1  17      187.56      203.16      9.14 o 
  -1   1  17      191.26      169.28      7.42 o 
   0   1  17       52.01       59.62      4.81 o 
   1   1  17     1411.24     1408.18     26.92 o 
   2   1  17        3.95        3.92      1.21 o 
   3   1  17      545.71      516.21     16.75 o 
   4   1  17     1381.80     1358.35     26.10 o 
   5   1  17      281.52      256.58     13.00 o 
   6   1  17        0.24        1.93      1.13 o 
   7   1  17       67.85       61.29      7.22 o 
   8   1  17      138.55      148.11      8.71 o 
   9   1  17       54.28       62.30      4.42 o 
  10   1  17       25.52       17.03      4.32 o 
 -20   2  17        1.62        6.31      1.85 o 
 -19   2  17       88.54       69.56      6.22 o 
 -18   2  17        3.48        5.05      4.58 o 
 -17   2  17        2.59        4.45      2.36 o 
 -16   2  17      109.49      100.72      6.47 o 
 -15   2  17       50.02       38.61      3.67 o 
 -14   2  17       28.50        8.46      2.55 o 
 -13   2  17      104.69       67.18      7.39 o 
 -12   2  17      816.73      776.79     21.34 o 
 -11   2  17       30.66       25.66      2.99 o 
 -10   2  17      105.65       96.14      8.36 o 
  -9   2  17      815.92      913.53     15.72 o 
  -8   2  17       14.83        6.06      1.50 o 
  -7   2  17      126.77      166.60      8.04 o 
  -6   2  17       31.22       31.66      2.14 o 
  -5   2  17      237.90      231.05     11.39 o 
  -4   2  17      748.29      679.89     13.85 o 
  -3   2  17      125.22      138.39      9.49 o 
  -2   2  17      229.91      230.81      8.01 o 
  -1   2  17      216.79      199.95      8.42 o 
   0   2  17      917.10      838.93     22.78 o 
   1   2  17       88.08       79.14      4.94 o 
   2   2  17      703.40      712.81     23.12 o 
   3   2  17      550.43      633.92     19.20 o 
   4   2  17       72.25       51.68      4.93 o 
   5   2  17      138.54      126.28      7.38 o 
   6   2  17      452.46      411.07     14.12 o 
   7   2  17       48.85       47.46      4.47 o 
   8   2  17      154.55      134.03      8.10 o 
   9   2  17       14.81       22.88      3.69 o 
  10   2  17      208.09      153.56      9.95 o 
 -20   3  17       42.91       33.28      4.06 o 
 -19   3  17        4.40        9.42      4.12 o 
 -18   3  17       70.47       64.04      4.22 o 
 -17   3  17       62.41       41.03      3.60 o 
 -16   3  17        4.37        3.25      1.17 o 
 -15   3  17       46.50       36.37      7.53 o 
 -14   3  17      176.49      153.77     17.20 o 
 -13   3  17      549.27      556.43     18.64 o 
 -12   3  17     2290.29     2420.19     26.86 o 
 -11   3  17      469.50      453.04     20.66 o 
 -10   3  17       30.82       39.89      3.78 o 
  -9   3  17      386.35      344.77     12.25 o 
  -8   3  17      364.60      402.47     13.05 o 
  -7   3  17      612.35      687.11     13.21 o 
  -6   3  17      268.69      245.43     15.53 o 
  -5   3  17      938.80      833.34     17.52 o 
  -4   3  17      126.36      104.02      5.80 o 
  -3   3  17     3250.85     3283.32     28.55 o 
  -2   3  17      323.92      337.19     10.25 o 
  -1   3  17       29.15       43.08      4.09 o 
   0   3  17       42.11       35.62      2.72 o 
   1   3  17      730.55      680.96     16.83 o 
   2   3  17      148.53      159.88      8.82 o 
   3   3  17        0.06        1.28      3.59 o 
   4   3  17        3.49        6.26      2.89 o 
   5   3  17       83.63       77.63      6.42 o 
   6   3  17       16.55        9.44      2.52 o 
   7   3  17        5.21        5.60      1.85 o 
   8   3  17       54.00       66.67      4.77 o 
   9   3  17        4.62        5.86      1.84 o 
 -19   4  17      762.12      844.93     66.26 o 
 -18   4  17      352.43      357.96     26.83 o 
 -17   4  17      252.89      242.06     14.54 o 
 -16   4  17      172.38      173.07     14.17 o 
 -15   4  17       76.38       67.18      6.70 o 
 -14   4  17       18.94       39.91      3.69 o 
 -13   4  17     1078.91      972.60     25.31 o 
 -12   4  17     1437.69     1470.65     22.53 o 
 -11   4  17     1158.56     1235.48     22.62 o 
 -10   4  17     2945.03     2938.21     63.00 o 
  -9   4  17       67.26       60.63      5.09 o 
  -8   4  17       83.65       82.00      6.16 o 
  -7   4  17      215.41      216.00      9.97 o 
  -6   4  17     1126.00     1077.54     24.16 o 
  -5   4  17     2032.01     1913.17     30.16 o 
  -4   4  17      715.63      798.38     17.01 o 
  -3   4  17      553.98      401.32     14.30 o 
  -2   4  17     1758.80     1817.27     26.30 o 
  -1   4  17      424.59      468.08     16.07 o 
   0   4  17      259.29      259.53     14.04 o 
   1   4  17     1039.04      942.86     19.41 o 
   2   4  17      118.16      143.95     16.77 o 
   3   4  17      917.35      976.53     34.06 o 
   4   4  17      970.99      914.40     18.70 o 
   5   4  17      833.96      822.96     20.28 o 
   6   4  17       28.21       16.54      2.10 o 
   7   4  17       80.44       76.50      5.82 o 
   8   4  17       10.75        8.73      2.15 o 
   9   4  17      365.10      355.76     16.99 o 
 -19   5  17       82.26       80.54     11.92 o 
 -18   5  17        6.29        6.06      4.74 o 
 -17   5  17       79.37       81.64      6.55 o 
 -16   5  17       78.00       84.89      7.99 o 
 -15   5  17       68.05       64.70      5.74 o 
 -14   5  17      545.81      597.26     24.13 o 
 -13   5  17     1170.89     1080.30     45.07 o 
 -12   5  17        2.19        3.99      1.57 o 
 -11   5  17       21.30       20.16      3.53 o 
 -10   5  17      759.66      848.85     31.21 o 
  -9   5  17      610.56      618.53     24.30 o 
  -8   5  17       73.47       99.56      7.79 o 
  -7   5  17      977.61     1034.87     41.04 o 
  -6   5  17     1147.31     1147.34     23.86 o 
  -5   5  17     1048.20     1117.17     34.66 o 
  -4   5  17      308.48      292.13     14.15 o 
  -3   5  17     1191.43     1229.79     16.85 o 
  -2   5  17     2938.43     3032.98     38.28 o 
  -1   5  17      155.90      125.54      6.38 o 
   0   5  17      109.15       98.45      5.63 o 
   1   5  17      446.71      454.57     15.25 o 
   2   5  17       25.16       24.01      2.65 o 
   3   5  17      344.65      334.41     12.80 o 
   4   5  17      940.56     1007.68     21.82 o 
   5   5  17      100.86      120.80      8.44 o 
   6   5  17      308.16      314.11     14.60 o 
   7   5  17      272.89      259.33     14.19 o 
   8   5  17       93.49       76.94      6.20 o 
   9   5  17        0.74        3.06      2.26 o 
 -18   6  17        6.82        8.86      5.97 o 
 -17   6  17       78.49       66.80      5.75 o 
 -16   6  17      104.82       89.69      9.05 o 
 -15   6  17       14.20       13.89      4.49 o 
 -14   6  17      212.72      222.58     17.18 o 
 -13   6  17     1410.78     1541.31     33.29 o 
 -12   6  17      731.93      776.85     28.06 o 
 -11   6  17      270.95      266.69     21.02 o 
 -10   6  17       55.71       56.49      6.34 o 
  -9   6  17        8.63        7.62      4.62 o 
  -8   6  17       11.13       14.62      3.34 o 
  -7   6  17      102.77       72.83      7.71 o 
  -6   6  17     1062.14     1029.45     26.86 o 
  -5   6  17     1144.40     1098.25     20.28 o 
  -4   6  17      327.26      309.30     14.34 o 
  -3   6  17      820.86      746.47     16.33 o 
  -2   6  17        0.42        8.86      2.09 o 
  -1   6  17      175.06      146.84      8.82 o 
   0   6  17      501.15      508.98     16.45 o 
   1   6  17      114.22       94.22      6.92 o 
   2   6  17     1209.82     1269.60     21.25 o 
   3   6  17      715.35      749.86     24.11 o 
   4   6  17       92.67       91.71      7.35 o 
   5   6  17       64.95       76.10      6.69 o 
   6   6  17       16.70       10.28      2.98 o 
   7   6  17      197.61      192.53     12.11 o 
   8   6  17      252.19      222.58     12.92 o 
 -17   7  17        6.37        8.20      2.23 o 
 -16   7  17       13.33       14.98      4.72 o 
 -15   7  17      537.41      538.09     22.64 o 
 -14   7  17      177.80      182.14     16.60 o 
 -13   7  17        2.29        0.64      8.63 o 
 -12   7  17      149.72      153.59      9.23 o 
 -11   7  17       10.24        8.91      4.03 o 
 -10   7  17      425.31      431.01     19.27 o 
  -9   7  17      526.30      551.30     25.92 o 
  -8   7  17      842.29      856.82     31.22 o 
  -7   7  17      712.55      801.64     25.17 o 
  -6   7  17      749.93      787.67     24.34 o 
  -5   7  17      205.98      169.14     10.31 o 
  -4   7  17       55.41       41.17      3.22 o 
  -3   7  17     1903.29     2002.69     29.60 o 
  -2   7  17     1143.43     1089.07     45.71 o 
  -1   7  17      412.65      331.83     20.00 o 
   0   7  17      148.10      167.00     10.83 o 
   1   7  17      400.46      395.16     12.48 o 
   2   7  17       30.55       33.42      3.81 o 
   3   7  17      475.91      472.06     14.50 o 
   4   7  17      337.64      328.66     13.31 o 
   5   7  17      659.73      666.43     17.39 o 
   6   7  17      695.92      738.30     19.90 o 
   7   7  17      257.51      274.02     12.53 o 
 -16   8  17       44.80       47.27      5.71 o 
 -15   8  17      152.57      128.59     10.52 o 
 -14   8  17       91.37      110.77      9.05 o 
 -13   8  17      338.54      336.82     19.01 o 
 -12   8  17     1184.82     1332.56     32.21 o 
 -11   8  17     1626.91     1881.94     63.94 o 
 -10   8  17      690.29      761.34     26.80 o 
  -9   8  17      700.52      781.74     27.24 o 
  -8   8  17       25.08       24.10      4.44 o 
  -7   8  17     1643.14     1818.89     33.43 o 
  -6   8  17     1455.45     1552.77     28.21 o 
  -5   8  17     2346.76     2321.59     52.80 o 
  -4   8  17     2024.41     1957.21     29.62 o 
  -3   8  17      194.55      219.47     10.61 o 
  -2   8  17       11.99        5.73      1.42 o 
  -1   8  17       10.47        6.61      2.99 o 
   0   8  17        6.31        3.45      1.14 o 
   1   8  17      211.15      234.15     11.13 o 
   2   8  17      955.62      924.12     39.04 o 
   3   8  17      968.14     1067.84     29.58 o 
   4   8  17      325.52      329.92     14.12 o 
   5   8  17       38.18       29.03      3.77 o 
   6   8  17       77.45       71.30      6.26 o 
 -15   9  17      238.23      248.23     15.14 o 
 -14   9  17      525.89      483.46     35.76 o 
 -13   9  17      196.31      180.84     12.08 o 
 -12   9  17      273.72      304.45     17.70 o 
 -11   9  17       11.22       20.51      3.96 o 
 -10   9  17       89.31       89.50      7.41 o 
  -9   9  17     1115.96     1252.48     59.44 o 
  -8   9  17     2034.14     2302.56     37.50 o 
  -7   9  17       73.22       66.74      6.01 o 
  -6   9  17       61.25       73.55      5.83 o 
  -5   9  17      175.51      197.68     11.86 o 
  -4   9  17       63.89       75.07      5.90 o 
  -3   9  17      722.96      739.33     33.69 o 
  -2   9  17      885.70      925.74     31.83 o 
  -1   9  17     1804.57     1977.33     29.83 o 
   0   9  17     1494.77     1590.32     37.26 o 
   1   9  17      248.26      263.02     12.66 o 
   2   9  17       30.85       30.33      3.63 o 
   3   9  17       29.27       38.74      3.58 o 
   4   9  17      760.06      857.77     31.52 o 
 -13  10  17      397.91      364.68     27.14 o 
 -12  10  17     1025.86     1085.43     64.44 o 
 -11  10  17      620.50      620.57     46.50 o 
 -10  10  17       80.02       68.63      5.68 o 
  -9  10  17        0.78        5.48      2.41 o 
  -8  10  17      159.84      142.13      7.75 o 
  -7  10  17      916.94      978.32     30.61 o 
  -6  10  17      503.85      491.40     19.66 o 
  -5  10  17      952.12      962.45     27.44 o 
  -4  10  17      742.72      743.38     17.93 o 
  -3  10  17      147.44      149.16      7.35 o 
  -2  10  17       68.92       86.66      6.14 o 
  -1  10  17       28.88       15.21      3.66 o 
   0  10  17      146.74      152.80      7.93 o 
   1  10  17      644.16      622.22     22.16 o 
   2  10  17      433.23      427.13     18.36 o 
 -10  11  17      199.36      172.00     13.66 o 
  -9  11  17      234.13      208.39     12.43 o 
  -8  11  17      503.40      464.67     27.42 o 
  -7  11  17      423.02      390.92     17.42 o 
  -6  11  17       93.41      100.48      8.89 o 
  -5  11  17       51.59       46.17      4.11 o 
  -4  11  17        2.67        7.62      2.27 o 
  -3  11  17       71.02       56.65      7.58 o 
  -2  11  17      828.95      906.14     40.96 o 
  -1  11  17      277.85      271.78     16.06 o 
   0  11  17      643.02      676.94     36.63 o 
 -20   0  18      667.79      740.68     57.23 o 
 -19   0  18      718.77      697.79     46.09 o 
 -18   0  18       89.62      108.84     22.92 o 
 -17   0  18       34.82       39.59      7.39 o 
 -16   0  18       45.94       24.12      5.72 o 
 -15   0  18      909.45      993.30     39.19 o 
 -14   0  18       56.89       74.41      9.76 o 
 -13   0  18       74.72       55.48      7.70 o 
 -12   0  18    11475.22    13736.46   2669.84 o 
 -11   0  18     1019.76      918.33     28.13 o 
 -10   0  18       74.31       63.54      6.42 o 
  -9   0  18       49.34       44.47      5.42 o 
  -8   0  18     1879.68     2106.62     45.36 o 
  -7   0  18     1251.86     1267.49     23.73 o 
  -6   0  18     1631.26     1931.01     32.38 o 
  -5   0  18        6.34       13.23      2.74 o 
  -4   0  18        3.56        1.85      2.28 o 
  -3   0  18     1195.88     1024.32     21.42 o 
  -2   0  18        1.35        3.19      0.92 o 
  -1   0  18      379.37      456.88     20.45 o 
   0   0  18       62.20       48.61      4.79 o 
   1   0  18      364.91      346.22     21.94 o 
   2   0  18       23.48       18.07      1.96 o 
   3   0  18      434.32      475.11     21.55 o 
   4   0  18      467.39      413.17     19.48 o 
   5   0  18      118.12      113.50      8.36 o 
   6   0  18        7.19       10.59      4.04 o 
   7   0  18        7.51        4.61      2.25 o 
   8   0  18       14.01        8.84      4.48 o 
   9   0  18     1529.30     1752.94     75.54 o 
 -20   1  18      165.38      133.96     12.51 o 
 -19   1  18      376.81      371.54     19.15 o 
 -18   1  18      461.83      481.23     19.05 o 
 -17   1  18       82.12       93.08      6.04 o 
 -16   1  18      128.28      145.94      9.77 o 
 -15   1  18       40.86       33.07      3.91 o 
 -14   1  18       60.59       54.81      5.55 o 
 -13   1  18      143.57      117.42     11.57 o 
 -12   1  18      479.92      422.68     22.16 o 
 -11   1  18     2747.06     2998.48     55.57 o 
 -10   1  18       24.25       14.79      1.69 o 
  -9   1  18      169.31      122.87      5.43 o 
  -8   1  18      603.20      587.68     13.67 o 
  -7   1  18        3.10       11.14      1.44 o 
  -6   1  18      166.40      161.58      8.70 o 
  -5   1  18     1908.58     1946.36     23.91 o 
  -4   1  18      766.08      767.05     19.60 o 
  -3   1  18      688.03      681.00     17.27 o 
  -2   1  18      909.50      901.10     20.62 o 
  -1   1  18      147.37      169.61      7.36 o 
   0   1  18        2.65        4.52      1.90 o 
   1   1  18      115.69      116.30      6.88 o 
   2   1  18        7.03       16.68      1.61 o 
   3   1  18      444.78      449.94     15.72 o 
   4   1  18     1891.51     1941.77     32.32 o 
   5   1  18      328.18      354.57     11.77 o 
   6   1  18      302.97      313.63     14.45 o 
   7   1  18      159.21      161.84      8.44 o 
   8   1  18        0.56        4.84      2.35 o 
   9   1  18      471.06      491.80     23.32 o 
 -20   2  18      153.03      141.47     11.22 o 
 -19   2  18      137.68      136.43      8.23 o 
 -18   2  18        0.94        4.33      3.80 o 
 -17   2  18       67.47       80.23      8.29 o 
 -16   2  18      456.64      417.30     15.11 o 
 -15   2  18      774.88      782.23     60.40 o 
 -14   2  18      568.63      576.75     16.48 o 
 -13   2  18     1752.03     1812.98     29.08 o 
 -12   2  18        1.81        7.09      2.28 o 
 -11   2  18      161.05      165.40     12.19 o 
 -10   2  18       59.64       47.26      3.58 o 
  -9   2  18        2.97        7.08      1.47 o 
  -8   2  18       90.86       95.61      4.67 o 
  -7   2  18      992.00     1054.61     16.69 o 
  -6   2  18     2487.32     2734.63     34.03 o 
  -5   2  18     2498.67     2909.72     29.02 o 
  -4   2  18       74.72       53.67      3.80 o 
  -3   2  18      850.49      887.06     15.31 o 
  -2   2  18     1204.02     1176.73     21.43 o 
  -1   2  18        9.75       18.03      3.22 o 
   0   2  18      440.24      467.82     16.52 o 
   1   2  18      662.86      678.22     18.29 o 
   2   2  18      527.96      500.14     18.58 o 
   3   2  18      543.00      554.44     13.79 o 
   4   2  18      416.83      377.19     14.16 o 
   5   2  18        9.82       12.33      2.15 o 
   6   2  18       10.01        8.73      2.94 o 
   7   2  18      100.44      115.64      8.55 o 
   8   2  18      198.30      196.52     10.69 o 
   9   2  18       18.50       21.55      3.39 o 
 -20   3  18      201.92      176.90     14.60 o 
 -19   3  18      563.05      534.89     25.82 o 
 -18   3  18      336.26      303.58     22.60 o 
 -17   3  18      393.19      358.01     22.62 o 
 -16   3  18      185.82      201.33     12.12 o 
 -15   3  18        1.99       12.39      2.39 o 
 -14   3  18       79.06       77.92      6.38 o 
 -13   3  18     2015.99     2090.47     84.08 o 
 -12   3  18     1547.36     1594.01     34.79 o 
 -11   3  18      646.79      692.51     25.98 o 
 -10   3  18     3533.86     3775.39     30.83 o 
  -9   3  18      512.45      508.62     16.56 o 
  -8   3  18      112.14      103.22      4.66 o 
  -7   3  18       18.65       23.82      1.96 o 
  -6   3  18      482.94      463.29     17.46 o 
  -5   3  18     1395.43     1435.55     20.25 o 
  -4   3  18     4298.89     4527.81     47.63 o 
  -3   3  18     1957.66     1765.96     25.38 o 
  -2   3  18      751.20      665.40     14.02 o 
  -1   3  18        7.18       23.32      1.88 o 
   0   3  18      967.71      897.78     15.25 o 
   1   3  18      463.46      428.67     17.53 o 
   2   3  18      124.39      111.26      6.36 o 
   3   3  18     1617.51     1633.26     35.49 o 
   4   3  18     1076.27     1057.42     20.72 o 
   5   3  18       11.92       25.90      3.27 o 
   6   3  18      163.12      175.78      8.91 o 
   7   3  18       50.49       42.54      4.43 o 
   8   3  18       11.94       15.06      3.58 o 
   9   3  18       22.09        6.84      2.70 o 
 -19   4  18       74.42       54.68     10.88 o 
 -18   4  18       33.06       21.48      4.94 o 
 -17   4  18       20.33       10.55      2.71 o 
 -16   4  18       37.75       42.39      5.56 o 
 -15   4  18       52.50       45.38     10.09 o 
 -14   4  18      325.93      312.99     14.48 o 
 -13   4  18     1995.21     1971.36    102.72 o 
 -12   4  18     1644.05     1718.69     52.14 o 
 -11   4  18       12.21       23.57      3.07 o 
 -10   4  18      180.90      195.51     11.58 o 
  -9   4  18      267.53      267.71     13.79 o 
  -8   4  18      528.40      596.41     18.85 o 
  -7   4  18     2478.69     2606.74     32.00 o 
  -6   4  18      721.20      674.51     25.89 o 
  -5   4  18        1.48       14.87      3.14 o 
  -4   4  18        5.13        9.24      1.43 o 
  -3   4  18       95.07       63.49      3.75 o 
  -2   4  18       29.54       18.98      1.71 o 
  -1   4  18     1616.90     1710.16     34.56 o 
   0   4  18        6.34       16.81      1.78 o 
   1   4  18       55.53       64.55      5.05 o 
   2   4  18      485.33      524.66     19.86 o 
   3   4  18      120.81       77.18     14.88 o 
   4   4  18       54.30       50.77      5.47 o 
   5   4  18        0.31        2.19      2.64 o 
   6   4  18       85.74       81.66      4.99 o 
   7   4  18       50.65       54.29      4.64 o 
   8   4  18       40.15       38.54      4.36 o 
 -19   5  18       49.27       33.68      4.57 o 
 -18   5  18       59.42       43.61      4.13 o 
 -17   5  18        1.60        2.28      2.95 o 
 -16   5  18        6.09        4.77      3.61 o 
 -15   5  18      151.00      144.48      8.94 o 
 -14   5  18        0.84        4.72      4.29 o 
 -13   5  18      244.07      227.47     20.62 o 
 -12   5  18        0.79        0.23      2.24 o 
 -11   5  18      157.34      172.13     21.00 o 
 -10   5  18       86.34       84.24      6.38 o 
  -9   5  18       10.55        5.23      1.80 o 
  -8   5  18        3.94        3.05      1.15 o 
  -7   5  18      244.57      201.05     11.05 o 
  -6   5  18      135.32      140.34     10.45 o 
  -5   5  18      500.22      470.77     18.65 o 
  -4   5  18        7.85       17.32      2.17 o 
  -3   5  18       69.61       72.99      8.93 o 
  -2   5  18     1694.59     1729.06     36.26 o 
  -1   5  18      606.83      687.09     18.27 o 
   0   5  18       66.97       57.12      4.10 o 
   1   5  18        0.16        1.78      1.48 o 
   2   5  18      130.59      136.97     11.27 o 
   3   5  18      484.37      492.92     14.93 o 
   4   5  18       53.93       47.32      4.65 o 
   5   5  18       90.95       88.81      5.77 o 
   6   5  18        8.41        9.28      2.28 o 
   7   5  18       52.87       52.71      5.25 o 
   8   5  18       21.23       18.56      3.30 o 
 -18   6  18        8.61        6.24      2.13 o 
 -17   6  18        4.79        7.48      5.83 o 
 -16   6  18      155.45      143.38      9.01 o 
 -15   6  18      464.40      429.78     29.26 o 
 -14   6  18      659.85      656.08     31.55 o 
 -13   6  18      162.92      103.87     13.04 o 
 -12   6  18      275.49      240.12     22.84 o 
 -11   6  18       77.94       80.62      8.51 o 
 -10   6  18       59.99       56.84      6.28 o 
  -9   6  18      272.53      244.99     20.37 o 
  -8   6  18      908.56      921.08     28.17 o 
  -7   6  18      433.45      396.85     15.00 o 
  -6   6  18      409.85      472.95     20.06 o 
  -5   6  18      787.71      741.10     19.00 o 
  -4   6  18        7.84        7.02      2.98 o 
  -3   6  18      253.86      186.00     10.92 o 
  -2   6  18       20.05        8.45      1.36 o 
  -1   6  18      152.55      137.26      8.25 o 
   0   6  18      242.56      263.67     13.57 o 
   1   6  18       53.41       61.88      5.42 o 
   2   6  18      298.04      262.83     10.38 o 
   3   6  18      188.48      160.12      7.22 o 
   4   6  18      180.39      176.04      8.54 o 
   5   6  18       69.01       50.05      3.99 o 
   6   6  18        4.46        5.65      1.47 o 
   7   6  18      317.18      288.81     15.68 o 
 -17   7  18      293.78      220.03     24.48 o 
 -16   7  18       75.18       58.32      8.75 o 
 -15   7  18      490.70      482.59     18.30 o 
 -14   7  18      979.72     1183.00     64.15 o 
 -13   7  18       84.73       60.76     15.65 o 
 -12   7  18       30.83       23.41      4.61 o 
 -11   7  18      143.64      150.08      9.74 o 
 -10   7  18      100.83      125.08      9.19 o 
  -9   7  18      231.91      193.92     12.96 o 
  -8   7  18      620.22      621.19     32.31 o 
  -7   7  18      446.62      443.92     29.79 o 
  -6   7  18       69.51       34.88      3.56 o 
  -5   7  18      115.21       90.04      7.62 o 
  -4   7  18     1440.30     1459.86     77.25 o 
  -3   7  18      270.23      271.82     16.07 o 
  -2   7  18      115.99       73.90     34.10 o 
  -1   7  18      680.30      717.95     17.91 o 
   0   7  18      367.65      311.46     11.54 o 
   1   7  18      134.97      122.25      6.15 o 
   2   7  18        4.66        4.29      2.02 o 
   3   7  18      164.21      176.66      8.05 o 
   4   7  18      380.43      434.66     12.36 o 
   5   7  18      441.10      441.99     20.04 o 
   6   7  18      284.44      264.84     13.05 o 
 -16   8  18        5.80        7.25      7.36 o 
 -15   8  18       30.94       31.12     12.59 o 
 -14   8  18        3.47       19.51      5.06 o 
 -13   8  18       62.53       69.96      6.11 o 
 -12   8  18       32.02       36.10     16.68 o 
 -11   8  18      101.39       69.09     30.91 o 
 -10   8  18        0.18       15.50      4.65 o 
  -9   8  18      374.36      376.53     24.72 o 
  -8   8  18        9.28       55.65      5.23 o 
  -7   8  18      633.50      645.05     28.91 o 
  -6   8  18        1.39       15.08      6.78 o 
  -5   8  18      117.58      126.22     15.72 o 
  -4   8  18      104.65       86.52      5.96 o 
  -3   8  18       38.95       36.74      4.10 o 
  -2   8  18       12.64       10.86      4.04 o 
  -1   8  18       18.85       23.70      3.21 o 
   0   8  18       16.43       31.85      4.07 o 
   1   8  18        2.92       17.06      4.91 o 
   2   8  18        0.07        7.97      3.18 o 
   3   8  18      109.60       93.70      6.39 o 
   4   8  18      101.58      114.76      6.96 o 
   5   8  18       82.24       67.41      5.29 o 
 -14   9  18       56.76       55.97      9.38 o 
 -13   9  18       70.43       64.80     13.96 o 
 -12   9  18        8.23       18.71      9.90 o 
 -11   9  18        1.41       12.93      3.76 o 
 -10   9  18       18.56       25.78      4.61 o 
  -9   9  18        4.35       26.57      7.30 o 
  -8   9  18       11.97       17.01      8.01 o 
  -7   9  18      581.62      562.80     22.09 o 
  -6   9  18       44.76       37.34      3.89 o 
  -5   9  18        3.35        9.64      3.99 o 
  -4   9  18       30.53       27.06      4.64 o 
  -3   9  18        7.13        9.01      2.13 o 
  -2   9  18       24.96       33.64      3.78 o 
  -1   9  18        6.59       15.11      2.95 o 
   0   9  18       39.88       44.10      4.98 o 
   1   9  18       45.24       29.93      4.32 o 
   2   9  18        0.05        9.18      3.69 o 
   3   9  18        1.83        5.29      4.57 o 
   4   9  18       43.58       48.83      4.86 o 
 -12  10  18        2.06        8.13      4.11 o 
 -11  10  18        1.65        2.11      4.86 o 
 -10  10  18       85.52       88.94      9.13 o 
  -9  10  18       20.52       20.27      7.48 o 
  -8  10  18      192.18      185.29      9.27 o 
  -7  10  18        1.20       12.23      3.23 o 
  -6  10  18       97.83      119.40      6.99 o 
  -5  10  18      100.41      118.19      8.73 o 
  -4  10  18        9.63       13.22      3.85 o 
  -3  10  18       30.62       36.19      4.71 o 
  -2  10  18       10.89        9.84      2.67 o 
  -1  10  18      112.14      125.54      9.75 o 
   0  10  18       10.97       18.67      3.71 o 
   1  10  18        3.30       15.13      3.21 o 
   2  10  18       28.50       30.68      4.56 o 
  -9  11  18        1.11        7.28      2.09 o 
  -8  11  18       60.28       71.28      5.93 o 
  -7  11  18        1.54        5.49      3.89 o 
  -6  11  18       36.64       33.31      7.17 o 
  -5  11  18       22.69        7.89      2.81 o 
  -4  11  18       22.84       14.26      3.62 o 
  -3  11  18       55.86       77.31      8.33 o 
  -2  11  18        8.99       14.34      3.25 o 
 -20   1  19        4.92        6.95      2.66 o 
 -19   1  19       94.46       82.83      5.75 o 
 -18   1  19        4.49        2.72      1.51 o 
 -17   1  19        1.76        8.37      3.99 o 
 -16   1  19       60.78       55.47      5.40 o 
 -15   1  19        0.05        7.41      2.36 o 
 -14   1  19      276.27      238.71     32.02 o 
 -13   1  19      468.35      426.40     22.67 o 
 -12   1  19       62.76       48.32      5.55 o 
 -11   1  19       43.14       52.28      3.32 o 
 -10   1  19      128.22      119.63      5.95 o 
  -9   1  19      207.83      182.49     10.70 o 
  -8   1  19      429.42      486.29     14.13 o 
  -7   1  19      257.37      269.71     11.12 o 
  -6   1  19      164.73      190.14     10.22 o 
  -5   1  19      258.44      272.51     10.04 o 
  -4   1  19        3.31        8.36      0.95 o 
  -3   1  19      255.79      233.54     14.06 o 
  -2   1  19     1495.41     1454.87     20.16 o 
  -1   1  19     1372.34     1506.90     32.64 o 
   0   1  19      541.77      562.71     15.90 o 
   1   1  19      699.74      743.88     20.18 o 
   2   1  19      477.22      528.72     19.62 o 
   3   1  19      417.05      404.98     14.99 o 
   4   1  19       98.97       73.02     14.25 o 
   5   1  19       71.29       63.75      6.16 o 
   6   1  19      487.77      463.89     20.45 o 
   7   1  19        7.62        5.39      2.05 o 
   8   1  19        0.86        3.52      1.74 o 
   9   1  19       40.22       21.62      3.29 o 
 -20   2  19       25.71       20.40      5.80 o 
 -19   2  19       83.54       79.50      6.28 o 
 -18   2  19        9.67        4.48      2.80 o 
 -17   2  19      115.06      114.62      8.29 o 
 -16   2  19        0.37        8.92      2.82 o 
 -15   2  19      342.87      340.10     15.72 o 
 -14   2  19        0.21        0.82      1.23 o 
 -13   2  19        0.03        1.57      1.18 o 
 -12   2  19        0.05        2.87      1.26 o 
 -11   2  19      572.83      575.80     17.62 o 
 -10   2  19      186.22      185.81      9.34 o 
  -9   2  19       87.57       65.08      5.26 o 
  -8   2  19       20.77       18.78      1.70 o 
  -7   2  19        9.42        2.21      1.30 o 
  -6   2  19       18.65       20.58      2.05 o 
  -5   2  19        1.10        4.06      2.27 o 
  -4   2  19     1446.28     1417.18     21.44 o 
  -3   2  19      555.03      522.34     15.53 o 
  -2   2  19       67.96       62.61      6.37 o 
  -1   2  19      652.65      613.83     16.46 o 
   0   2  19      899.81      801.61     15.82 o 
   1   2  19       10.92        9.70      1.38 o 
   2   2  19      673.74      669.15     16.65 o 
   3   2  19       30.36       15.00      2.42 o 
   4   2  19       38.92       22.97      2.67 o 
   5   2  19       43.68       49.36      3.95 o 
   6   2  19      109.53      103.66      5.91 o 
   7   2  19       69.66       67.46      4.86 o 
   8   2  19      206.74      187.84     13.12 o 
 -20   3  19      396.73      379.83     41.43 o 
 -19   3  19      254.00      251.96     16.74 o 
 -18   3  19       29.16       24.72      4.25 o 
 -17   3  19      159.46      141.49      9.06 o 
 -16   3  19      149.74      135.14      9.81 o 
 -15   3  19        5.48        8.34      3.94 o 
 -14   3  19      715.62      671.82     35.13 o 
 -13   3  19      335.59      303.12     16.88 o 
 -12   3  19        2.18        3.46      1.14 o 
 -11   3  19       24.32       18.77      2.24 o 
 -10   3  19       22.57       16.90      1.57 o 
  -9   3  19        0.53        5.00      1.19 o 
  -8   3  19       38.54       34.44      2.84 o 
  -7   3  19      380.48      323.94     12.04 o 
  -6   3  19       68.48       77.62      6.25 o 
  -5   3  19        3.79        5.52      1.99 o 
  -4   3  19      416.56      373.10     28.26 o 
  -3   3  19      720.67      723.30     20.99 o 
  -2   3  19      166.82      154.95      7.41 o 
  -1   3  19        1.10        2.97      2.15 o 
   0   3  19       99.66      103.38      6.14 o 
   1   3  19      696.38      672.10     19.97 o 
   2   3  19       79.93       89.82      6.88 o 
   3   3  19       27.90       23.70      4.22 o 
   4   3  19       64.02       37.80      6.39 o 
   5   3  19        3.03        4.42      1.36 o 
   6   3  19        5.43        5.56      2.25 o 
   7   3  19       25.60       17.52      2.78 o 
   8   3  19       90.83       69.53      6.10 o 
 -19   4  19       18.51       19.43      3.59 o 
 -18   4  19       76.14       70.97      6.14 o 
 -17   4  19       67.20       68.00      7.04 o 
 -16   4  19      461.13      489.65     35.83 o 
 -15   4  19      808.91      772.64     21.56 o 
 -14   4  19     2004.35     2110.13     39.09 o 
 -13   4  19      993.24      939.68     48.16 o 
 -12   4  19      203.51      155.61      9.07 o 
 -11   4  19      676.62      659.30     26.84 o 
 -10   4  19     2622.79     2863.76     39.37 o 
  -9   4  19     1052.58     1132.62     26.92 o 
  -8   4  19      641.37      610.94     21.25 o 
  -7   4  19      863.25      861.27     27.46 o 
  -6   4  19     1541.18     1515.55     24.56 o 
  -5   4  19        2.75        6.67      1.50 o 
  -4   4  19     2153.09     2175.97     33.83 o 
  -3   4  19     3715.72     3873.19     46.62 o 
  -2   4  19      144.65      150.01      7.29 o 
  -1   4  19      580.99      536.63     15.41 o 
   0   4  19      457.54      449.05     20.38 o 
   1   4  19      379.75      327.50     12.79 o 
   2   4  19      111.22       96.64      7.31 o 
   3   4  19      275.19      271.88     12.28 o 
   4   4  19      176.89      240.35      9.93 o 
   5   4  19      295.27      324.17     15.21 o 
   6   4  19       13.84        7.40      2.83 o 
   7   4  19      464.22      517.35     19.78 o 
   8   4  19        3.29        5.65      2.36 o 
 -19   5  19       95.01       67.27      6.96 o 
 -18   5  19      116.64      115.16     10.17 o 
 -17   5  19       87.78       83.41      6.59 o 
 -16   5  19      153.93      151.25     10.52 o 
 -15   5  19      114.77      105.36     10.09 o 
 -14   5  19      136.66      119.17     10.55 o 
 -13   5  19      754.43      820.23     29.41 o 
 -12   5  19       12.57       10.11      2.23 o 
 -11   5  19      214.68      194.71     12.36 o 
 -10   5  19      152.05      120.63      8.04 o 
  -9   5  19        0.17        5.06      1.23 o 
  -8   5  19       49.52       50.50      3.74 o 
  -7   5  19      139.49      110.30      7.62 o 
  -6   5  19      698.15      684.88     18.27 o 
  -5   5  19      856.24      918.36     23.69 o 
  -4   5  19        4.18       20.77      2.11 o 
  -3   5  19       49.94       37.91      2.62 o 
  -2   5  19      979.11     1073.58     27.12 o 
  -1   5  19       22.51       27.28      2.89 o 
   0   5  19     1188.98     1299.40     22.42 o 
   1   5  19      432.12      421.09     10.60 o 
   2   5  19     1102.68     1271.17     26.10 o 
   3   5  19      928.02      918.57     25.99 o 
   4   5  19      335.86      338.63     12.76 o 
   5   5  19        4.60        5.63      2.26 o 
   6   5  19      133.53      107.10      7.15 o 
   7   5  19      561.80      592.78     23.33 o 
 -18   6  19       21.16        9.58      3.41 o 
 -17   6  19      101.99      100.95      8.21 o 
 -16   6  19        9.13       11.49      8.33 o 
 -15   6  19       10.27        3.78      4.95 o 
 -14   6  19      127.80      139.42     16.60 o 
 -13   6  19      223.54      217.22     13.45 o 
 -12   6  19      125.83      142.74      9.53 o 
 -11   6  19      247.55      233.20     14.83 o 
 -10   6  19      548.51      592.96     27.86 o 
  -9   6  19      179.31      159.40     16.16 o 
  -8   6  19       50.37       43.56      3.75 o 
  -7   6  19       57.09       62.13      5.34 o 
  -6   6  19      123.55      124.81      8.80 o 
  -5   6  19        1.66        0.63      2.71 o 
  -4   6  19     2690.01     2703.63     46.86 o 
  -3   6  19      428.48      404.13     17.47 o 
  -2   6  19        2.91        3.29      2.18 o 
  -1   6  19        2.90        5.84      1.68 o 
   0   6  19       26.80       18.00      2.75 o 
   1   6  19        6.78       11.79      2.09 o 
   2   6  19        0.20        0.28      1.63 o 
   3   6  19      476.86      431.06     15.66 o 
   4   6  19      429.88      455.55     15.89 o 
   5   6  19      257.71      250.82     10.98 o 
   6   6  19      406.73      370.98     17.68 o 
 -17   7  19      213.10      206.81     16.89 o 
 -16   7  19      124.26       99.46      8.57 o 
 -15   7  19       13.37       12.50      4.29 o 
 -14   7  19     1019.17     1152.60    109.42 o 
 -13   7  19     2160.03     2411.49    164.01 o 
 -12   7  19     1330.58     1478.40    101.58 o 
 -11   7  19      331.51      390.22     16.92 o 
 -10   7  19      438.68      516.62     23.06 o 
  -9   7  19      139.29      121.86      7.30 o 
  -8   7  19      677.31      719.91     25.49 o 
  -7   7  19      792.77      759.78     24.70 o 
  -6   7  19      798.00      833.14     25.58 o 
  -5   7  19     2179.76     2123.53     88.77 o 
  -4   7  19     1392.49     1421.70     26.47 o 
  -3   7  19       95.50       97.85      5.56 o 
  -2   7  19      187.47      162.67      8.77 o 
  -1   7  19      241.42      204.83      8.72 o 
   0   7  19      309.43      300.85     12.89 o 
   1   7  19      929.88     1004.13     21.92 o 
   2   7  19      946.01      992.54     22.47 o 
   3   7  19      386.04      378.77     13.57 o 
   4   7  19       30.91       21.00      3.02 o 
   5   7  19       37.49       54.71      4.85 o 
 -16   8  19      734.28      711.87     36.35 o 
 -15   8  19     1995.95     2165.56    123.91 o 
 -14   8  19      501.69      561.88     33.36 o 
 -13   8  19       22.20       22.39      3.84 o 
 -12   8  19        0.72        2.22      2.84 o 
 -11   8  19      701.93      831.53     39.76 o 
 -10   8  19      947.16     1083.28     37.70 o 
  -9   8  19     1842.66     2010.49     47.89 o 
  -8   8  19      189.20      180.28     15.05 o 
  -7   8  19      138.78      156.78      9.29 o 
  -6   8  19      481.91      511.59     20.70 o 
  -5   8  19        4.69        9.29      1.80 o 
  -4   8  19      256.18      275.65     10.28 o 
  -3   8  19     1501.35     1615.40     32.13 o 
  -2   8  19      937.06      939.78     22.00 o 
  -1   8  19      537.95      574.56     17.05 o 
   0   8  19      245.21      258.06     12.76 o 
   1   8  19       33.32       38.21      6.30 o 
   2   8  19        6.04       14.25      2.67 o 
   3   8  19       21.29        7.78      3.31 o 
   4   8  19      273.84      252.46     13.62 o 
 -14   9  19      613.80      657.36     49.25 o 
 -13   9  19      505.32      487.40     25.41 o 
 -12   9  19      782.06      858.64     30.04 o 
 -11   9  19      168.67      181.44     10.66 o 
 -10   9  19      262.35      322.18     24.14 o 
  -9   9  19       93.07       79.74      5.74 o 
  -8   9  19      407.79      469.54     18.55 o 
  -7   9  19      294.70      351.65     16.09 o 
  -6   9  19      933.28      967.70     25.84 o 
  -5   9  19      912.05      933.63     23.22 o 
  -4   9  19      903.60      996.17     31.99 o 
  -3   9  19      416.49      451.51     16.83 o 
  -2   9  19      138.63      139.12      7.81 o 
  -1   9  19        1.33        7.70      2.89 o 
   0   9  19       55.14       81.02      5.76 o 
   1   9  19      705.50      755.75     22.08 o 
   2   9  19      398.32      373.19     16.46 o 
   3   9  19      305.59      237.10     12.41 o 
 -12  10  19       30.26       23.31      4.02 o 
 -11  10  19      136.14      146.56     10.00 o 
 -10  10  19      555.49      579.12     23.91 o 
  -9  10  19      652.82      659.87     22.52 o 
  -8  10  19      536.65      485.55     19.43 o 
  -7  10  19      139.93      136.65      7.93 o 
  -6  10  19       49.96       63.30      4.84 o 
  -5  10  19       55.98       67.79      5.53 o 
  -4  10  19      174.70      208.99     11.19 o 
  -3  10  19      288.16      283.01     16.77 o 
  -2  10  19      458.50      403.53     17.20 o 
  -1  10  19      364.69      322.92     15.92 o 
   0  10  19      639.31      597.09     33.56 o 
  -8  11  19        0.50        5.66      2.15 o 
  -7  11  19      129.65      132.38      9.18 o 
  -6  11  19      339.65      304.69     12.54 o 
  -5  11  19      764.00      798.98     63.56 o 
  -4  11  19      805.04      995.23     39.56 o 
 -20   0  20        1.98        5.32      8.13 o 
 -19   0  20      182.45      202.32     26.14 o 
 -18   0  20      156.36      189.12     22.04 o 
 -17   0  20       45.98       39.00      7.07 o 
 -16   0  20      236.26      214.13     20.37 o 
 -15   0  20        8.89       12.88      6.41 o 
 -14   0  20     1391.91     1633.93     53.57 o 
 -13   0  20       41.46       30.46     10.89 o 
 -12   0  20     2561.71     2939.80     45.42 o 
 -11   0  20      197.59      193.46     12.55 o 
 -10   0  20      561.25      574.10     22.39 o 
  -9   0  20      108.61      117.79      8.86 o 
  -8   0  20       21.53       24.58      3.06 o 
  -7   0  20      145.73      146.51     10.92 o 
  -6   0  20      929.61     1035.90     29.74 o 
  -5   0  20     1017.03     1107.18     30.26 o 
  -4   0  20      117.41      131.28      9.45 o 
  -3   0  20     1928.60     1913.87     34.40 o 
  -2   0  20     1194.71     1271.25     24.40 o 
  -1   0  20      623.22      656.86     24.04 o 
   0   0  20     3419.98     3718.30     82.48 o 
   1   0  20      338.80      344.46     20.44 o 
   2   0  20     1433.70     1698.80     51.43 o 
   3   0  20     2497.80     2729.58     50.95 o 
   4   0  20     2230.26     2463.21     65.53 o 
   5   0  20     1462.38     1598.35     34.39 o 
   6   0  20       13.95        8.71      3.01 o 
   7   0  20      142.98      114.70     11.80 o 
   8   0  20       69.99       54.36      7.34 o 
 -20   1  20      228.77      212.47     29.33 o 
 -19   1  20       59.90       43.76      4.43 o 
 -18   1  20       10.92        8.09      3.31 o 
 -17   1  20       33.10       23.19      3.96 o 
 -16   1  20      421.97      390.78     24.52 o 
 -15   1  20      192.07      223.18     18.68 o 
 -14   1  20      117.03      101.55     14.94 o 
 -13   1  20      932.17      930.69     54.02 o 
 -12   1  20      118.54      101.42      7.79 o 
 -11   1  20      146.83      121.29      8.56 o 
 -10   1  20       19.50       10.58      1.51 o 
  -9   1  20      340.20      369.77     15.13 o 
  -8   1  20       16.42       28.41      3.24 o 
  -7   1  20      242.80      205.43     10.20 o 
  -6   1  20     1394.07     1475.53     32.80 o 
  -5   1  20       30.22       34.43      3.81 o 
  -4   1  20        6.50        7.99      2.03 o 
  -3   1  20      287.53      273.02     12.88 o 
  -2   1  20       58.10       55.47      3.97 o 
  -1   1  20       64.30       82.77      5.69 o 
   0   1  20      823.08      858.68     25.93 o 
   1   1  20     1346.88     1364.67     34.97 o 
   2   1  20     1246.34     1369.93     26.57 o 
   3   1  20      470.64      483.10     19.53 o 
   4   1  20        6.29        8.59      1.74 o 
   5   1  20      498.64      528.49     22.15 o 
   6   1  20      923.31     1093.96     28.45 o 
   7   1  20       33.29       28.88      3.55 o 
   8   1  20      398.51      370.06     19.51 o 
 -20   2  20      319.88      281.30     21.22 o 
 -19   2  20      268.56      261.51     18.86 o 
 -18   2  20      106.50      129.91     13.08 o 
 -17   2  20        1.82        4.23      3.94 o 
 -16   2  20        9.16       11.29      5.65 o 
 -15   2  20       90.85       92.72      7.81 o 
 -14   2  20      119.32       80.78      7.28 o 
 -13   2  20     1839.53     2079.90     31.33 o 
 -12   2  20     1741.57     1979.25     24.40 o 
 -11   2  20     1274.71     1257.25     36.26 o 
 -10   2  20      204.22      227.79     14.64 o 
  -9   2  20       68.67       40.91      3.43 o 
  -8   2  20      262.06      211.88     10.40 o 
  -7   2  20      364.40      379.31     16.49 o 
  -6   2  20     1164.92     1228.70     26.57 o 
  -5   2  20      536.93      540.94     17.41 o 
  -4   2  20      954.50      888.50     25.00 o 
  -3   2  20       40.11       50.34      6.10 o 
  -2   2  20       25.23       31.80      4.12 o 
  -1   2  20      327.08      302.94     13.10 o 
   0   2  20     1360.39     1315.38     30.89 o 
   1   2  20      388.85      365.68     12.91 o 
   2   2  20      283.76      246.29     12.91 o 
   3   2  20     1197.20     1191.77     20.64 o 
   4   2  20      461.08      481.58     16.58 o 
   5   2  20      172.10      161.60      8.12 o 
   6   2  20      208.70      197.42     10.25 o 
   7   2  20      208.22      205.11     13.52 o 
   8   2  20        3.44        4.23      2.75 o 
 -19   3  20        7.46        8.23      2.24 o 
 -18   3  20       20.23        6.72      3.81 o 
 -17   3  20       75.81       84.04      6.76 o 
 -16   3  20      489.73      445.92     22.53 o 
 -15   3  20      877.16      878.41     32.14 o 
 -14   3  20     1829.06     2052.67     70.53 o 
 -12   3  20       90.35       83.94      6.81 o 
 -11   3  20       25.44       14.22      1.36 o 
 -10   3  20       50.02       37.83      2.54 o 
  -9   3  20       57.68       51.34      3.07 o 
  -8   3  20     1589.21     1715.13     20.95 o 
  -7   3  20     1535.63     1627.89     23.32 o 
  -6   3  20     1151.22     1253.35     19.05 o 
  -5   3  20     1137.83     1301.65     24.09 o 
  -4   3  20        6.67        7.59      1.63 o 
  -3   3  20       76.62       86.73      4.74 o 
  -2   3  20      121.36      131.81      6.49 o 
  -1   3  20     1397.61     1451.38     21.87 o 
   0   3  20      411.78      464.75     13.75 o 
   1   3  20       92.13      101.15      6.56 o 
   2   3  20     2356.14     2658.69     38.52 o 
   3   3  20      126.40      118.07      5.29 o 
   4   3  20       21.06       19.08      2.35 o 
   5   3  20        4.60        7.66      1.77 o 
   6   3  20      213.19      196.83      8.97 o 
   7   3  20      427.18      463.00     17.23 o 
 -19   4  20      119.60       99.56     13.86 o 
 -18   4  20      103.44      126.71      9.72 o 
 -17   4  20      399.60      353.59     23.44 o 
 -16   4  20      131.39      109.87      9.01 o 
 -15   4  20       20.32       23.09      3.90 o 
 -14   4  20       21.28       24.89      3.97 o 
 -13   4  20      112.53      142.02     10.57 o 
 -12   4  20      857.06      890.85     32.67 o 
 -11   4  20      280.18      259.29     21.00 o 
 -10   4  20      426.10      420.88     20.56 o 
  -9   4  20      966.54     1168.43     29.15 o 
  -8   4  20       26.55       40.94      3.24 o 
  -7   4  20      247.90      318.43     17.69 o 
  -6   4  20       17.97       16.32      4.51 o 
  -5   4  20     1703.26     1717.39     29.41 o 
  -4   4  20     1958.17     1959.18     36.96 o 
  -3   4  20      253.45      250.36     15.95 o 
  -2   4  20        1.54       16.01      3.12 o 
  -1   4  20      233.29      216.36     10.72 o 
   0   4  20        0.54        2.64      0.97 o 
   1   4  20        4.02        2.71      3.15 o 
   2   4  20      104.25       81.70      8.43 o 
   3   4  20      471.56      488.76     17.48 o 
   4   4  20      314.73      318.99     12.09 o 
   5   4  20      158.47      149.26      7.17 o 
   6   4  20       42.41       33.53      3.88 o 
   7   4  20        0.43        3.58      4.19 o 
 -18   5  20       23.97       22.74      5.80 o 
 -17   5  20       18.95       20.17      4.62 o 
 -16   5  20      308.12      271.24     23.17 o 
 -15   5  20       16.36       16.53      7.24 o 
 -14   5  20        5.88        4.39      2.59 o 
 -13   5  20       84.50       75.39      8.07 o 
 -12   5  20        2.90        3.11      1.23 o 
 -11   5  20      208.94      178.17     12.27 o 
 -10   5  20       46.01       49.62      4.84 o 
  -9   5  20      343.66      340.37     14.20 o 
  -8   5  20      105.64      110.50      7.15 o 
  -7   5  20      186.93      185.38     11.83 o 
  -6   5  20        2.89        7.08      1.45 o 
  -5   5  20        0.57        0.38      2.01 o 
  -4   5  20        0.06        0.80      1.51 o 
  -3   5  20      566.32      513.13     15.01 o 
  -2   5  20      915.24      867.87     18.92 o 
  -1   5  20       39.87       38.47      3.83 o 
   0   5  20        1.45        3.45      1.85 o 
   1   5  20      350.42      350.28     10.61 o 
   2   5  20       58.08       38.62      7.71 o 
   3   5  20      515.58      480.69     17.08 o 
   4   5  20       47.24       27.18      3.13 o 
   5   5  20       42.71       37.21      3.48 o 
   6   5  20       28.87       23.99      3.96 o 
 -18   6  20       81.64       79.03      7.84 o 
 -17   6  20       47.80       38.31      3.78 o 
 -16   6  20       63.50       76.20     12.38 o 
 -15   6  20       18.43       29.90     16.35 o 
 -14   6  20      202.64      194.92     13.21 o 
 -13   6  20        9.91       14.16      2.74 o 
 -12   6  20      254.85      264.08     13.26 o 
 -11   6  20      181.45      208.54     14.48 o 
 -10   6  20      346.67      361.13     18.22 o 
  -9   6  20      705.59      794.60     30.50 o 
  -8   6  20      429.54      367.19     23.40 o 
  -7   6  20        8.63        6.41      1.41 o 
  -6   6  20       75.41       76.21      6.17 o 
  -5   6  20      832.40      838.86     26.16 o 
  -4   6  20       66.78       85.68      7.43 o 
  -3   6  20      663.39      669.22     24.70 o 
  -2   6  20     2587.68     2691.62     39.04 o 
  -1   6  20        1.54        6.20      1.15 o 
   0   6  20       40.37       20.32      2.41 o 
   1   6  20      125.53      129.06      6.86 o 
   2   6  20      191.37      206.16      9.80 o 
   3   6  20      607.52      649.26     19.24 o 
   4   6  20      386.05      363.29     14.27 o 
   5   6  20       71.22       56.90      4.54 o 
   6   6  20       25.17       23.24      3.06 o 
 -17   7  20        1.08       -1.25      2.88 o 
 -16   7  20        0.10        3.53     11.70 o 
 -15   7  20      184.85      146.23     11.06 o 
 -14   7  20      584.21      614.02     30.81 o 
 -13   7  20      281.20      250.09     35.50 o 
 -12   7  20      265.79      229.82     20.71 o 
 -11   7  20      527.19      584.83     24.64 o 
 -10   7  20       89.74       89.97      6.77 o 
  -9   7  20       12.14        7.95      2.06 o 
  -8   7  20      116.68      106.33      7.87 o 
  -7   7  20       99.54       92.10      6.15 o 
  -6   7  20      105.08       94.24     14.85 o 
  -5   7  20      258.99      238.05     10.50 o 
  -4   7  20       11.30        9.63      2.21 o 
  -3   7  20     1258.83     1365.13     23.74 o 
  -2   7  20        0.11        1.44      1.22 o 
  -1   7  20      143.58      143.11      6.45 o 
   0   7  20      210.75      251.55      8.97 o 
   1   7  20      336.60      355.25     14.35 o 
   2   7  20      209.67      176.61      9.67 o 
   3   7  20      273.51      244.87     10.57 o 
   4   7  20      234.23      255.73     12.77 o 
   5   7  20        4.41        8.79      1.83 o 
 -15   8  20       73.21      105.55     21.48 o 
 -14   8  20       38.42       40.63      9.24 o 
 -13   8  20        0.03       -2.99      5.13 o 
 -12   8  20        0.92       11.78      7.12 o 
 -11   8  20      238.91      206.05     32.45 o 
 -10   8  20        3.70       12.30      4.84 o 
  -9   8  20       62.00       54.67     12.56 o 
  -8   8  20       11.49        7.24      2.71 o 
  -7   8  20       12.41        3.86      3.05 o 
  -6   8  20        0.40        3.62      3.59 o 
  -5   8  20       38.45       31.34      4.04 o 
  -4   8  20        3.47       17.81      2.60 o 
  -3   8  20       11.13       24.39      3.37 o 
  -2   8  20       29.65       32.97      3.09 o 
  -1   8  20        4.59        3.74      3.16 o 
   0   8  20        7.54        7.94      4.56 o 
   1   8  20       37.61       21.60      3.77 o 
   2   8  20       22.85       18.84      2.89 o 
   3   8  20       78.53       68.93      5.92 o 
 -14   9  20       10.70        7.67      4.30 o 
 -13   9  20        5.07        6.67      6.69 o 
 -12   9  20        2.63        2.09      3.22 o 
 -11   9  20        0.02        6.67      9.24 o 
 -10   9  20       99.52       40.22     43.98 o 
  -9   9  20      108.98      141.52      8.81 o 
  -8   9  20       63.63       62.37      5.53 o 
  -7   9  20        2.19       10.66      2.23 o 
  -6   9  20       55.38       66.76     13.80 o 
  -5   9  20       80.38       77.92      5.44 o 
  -4   9  20       59.45       42.94      4.97 o 
  -3   9  20       11.77        9.60      3.60 o 
  -2   9  20       99.06       89.73      6.63 o 
  -1   9  20       21.55       21.37      3.31 o 
   0   9  20       68.55       65.52      5.24 o 
   1   9  20       10.50        9.87      2.24 o 
   2   9  20       55.88       56.25      5.30 o 
 -11  10  20      102.33      119.27     13.04 o 
 -10  10  20       51.07       36.83      4.43 o 
  -9  10  20       13.17       25.04      5.10 o 
  -8  10  20      189.76      165.97     11.70 o 
  -7  10  20       68.16       63.18      5.83 o 
  -6  10  20        0.14        3.66      1.84 o 
  -5  10  20       28.55       20.45      5.81 o 
  -4  10  20        8.87       12.20      8.54 o 
  -3  10  20        0.37       14.40      3.78 o 
  -2  10  20       20.17        7.48      5.53 o 
  -1  10  20        0.24        4.78      3.76 o 
 -20   1  21       46.60       31.21      4.01 o 
 -19   1  21        6.58       12.24      3.21 o 
 -18   1  21        1.76        5.15      3.21 o 
 -17   1  21       17.34       22.49      5.19 o 
 -16   1  21       17.32       16.87      4.01 o 
 -15   1  21      223.87      225.14     20.38 o 
 -14   1  21       35.35       41.26      6.17 o 
 -13   1  21      139.47      146.57     10.39 o 
 -12   1  21       22.03       12.11      1.59 o 
 -11   1  21      120.13      117.68      7.02 o 
 -10   1  21      153.17      136.73      8.38 o 
  -9   1  21        0.35        3.18      1.54 o 
  -8   1  21      110.45       85.55      5.39 o 
  -7   1  21       10.82       11.63      1.55 o 
  -6   1  21       11.23       12.41      2.33 o 
  -5   1  21     1075.20     1050.22     42.36 o 
  -4   1  21      844.24      935.75     23.80 o 
  -3   1  21      108.73      116.44      6.49 o 
  -2   1  21       60.20       64.27      3.99 o 
  -1   1  21     2388.70     2504.31     33.15 o 
   0   1  21        5.87        3.72      1.85 o 
   1   1  21       69.88       56.07      4.11 o 
   2   1  21        9.08       17.94      5.98 o 
   3   1  21       18.66       19.43      2.84 o 
   4   1  21       61.14       35.49      4.08 o 
   5   1  21       79.36       77.26      4.89 o 
   6   1  21      183.43      171.87      9.63 o 
   7   1  21      165.65      155.02     10.22 o 
 -20   2  21      122.72       90.54      6.91 o 
 -19   2  21       77.75       80.73      8.04 o 
 -18   2  21        0.12        4.93      3.30 o 
 -17   2  21       75.63       52.78      7.14 o 
 -16   2  21       59.77       63.59      8.18 o 
 -15   2  21      286.20      262.52     19.37 o 
 -14   2  21      768.63      661.43     46.45 o 
 -13   2  21      316.48      322.76     12.86 o 
 -12   2  21      366.45      314.52     13.23 o 
 -11   2  21        3.82        8.66      1.35 o 
 -10   2  21       28.47       23.60      1.73 o 
  -9   2  21      325.92      332.47     13.51 o 
  -8   2  21      754.90      820.33     15.91 o 
  -7   2  21      137.06      103.27      6.71 o 
  -6   2  21      243.72      225.83     13.53 o 
  -5   2  21      214.84      275.43     12.88 o 
  -4   2  21      871.81      935.32     21.46 o 
  -3   2  21      210.73      219.19      9.98 o 
  -2   2  21     2776.89     2899.08     56.49 o 
  -1   2  21      172.71      171.94      9.47 o 
   0   2  21       27.12       44.10      3.64 o 
   1   2  21      358.61      371.08     14.93 o 
   2   2  21       22.85       14.30      2.25 o 
   3   2  21       30.51       31.92      4.76 o 
   4   2  21       21.36       23.26      2.54 o 
   5   2  21       23.52       30.51      4.51 o 
   6   2  21       82.64       74.86      6.58 o 
   7   2  21       78.86       59.23      5.83 o 
 -19   3  21      135.08      100.15      9.30 o 
 -18   3  21       83.19       78.11      7.07 o 
 -17   3  21      123.20      108.35     11.82 o 
 -16   3  21       27.60       18.96      9.26 o 
 -15   3  21       36.79       34.50      5.16 o 
 -14   3  21       57.56       42.76      5.68 o 
 -13   3  21        0.09        1.05      1.56 o 
 -12   3  21      222.86      197.18     11.79 o 
 -11   3  21     1643.63     1739.60     27.16 o 
 -10   3  21      309.31      299.72     14.00 o 
  -9   3  21       63.96       67.23      4.26 o 
  -8   3  21        0.94        0.73      0.96 o 
  -7   3  21       92.14       74.65      4.67 o 
  -6   3  21       28.22       33.46      2.66 o 
  -5   3  21      563.97      542.75     18.74 o 
  -4   3  21      142.27      155.04      8.98 o 
  -3   3  21      286.39      306.99     13.24 o 
  -2   3  21       44.55       40.81      3.51 o 
  -1   3  21       34.55       31.51      2.48 o 
   0   3  21      160.83      140.94      9.24 o 
   1   3  21       64.46       63.62      4.90 o 
   2   3  21        1.10        4.51      4.96 o 
   3   3  21      165.45      150.80      7.30 o 
   4   3  21      105.98       86.98      4.98 o 
   5   3  21       24.16       19.09      3.14 o 
   6   3  21       14.99       14.44      3.65 o 
   7   3  21       59.25       60.22      5.50 o 
 -19   4  21       62.81       43.10      5.13 o 
 -18   4  21      184.69      147.39     11.04 o 
 -17   4  21       23.89       31.94     11.02 o 
 -16   4  21       57.60       56.96      8.37 o 
 -15   4  21       57.65       50.21      5.08 o 
 -14   4  21      320.11      283.91     11.79 o 
 -13   4  21       76.31       91.41      5.50 o 
 -12   4  21      885.25      955.05     35.00 o 
 -11   4  21      214.70      160.24     12.32 o 
 -10   4  21      222.79      208.55     11.98 o 
  -9   4  21       11.27       11.58      1.47 o 
  -8   4  21       27.94       36.01      3.32 o 
  -7   4  21     1040.29      989.03     26.20 o 
  -6   4  21     1987.83     2294.75     29.23 o 
  -5   4  21      998.00     1002.88     30.13 o 
  -4   4  21     2489.48     2329.68     47.59 o 
  -3   4  21     1756.82     1749.70     24.07 o 
  -2   4  21     1502.64     1516.33     34.58 o 
  -1   4  21      259.66      229.04     11.04 o 
   0   4  21      874.35      891.82     17.19 o 
   1   4  21     1524.75     1580.52     22.94 o 
   2   4  21     1182.29     1285.90     21.82 o 
   3   4  21     1125.00     1178.43     26.11 o 
   4   4  21       94.25       75.52      5.70 o 
   5   4  21       40.26       36.48      3.73 o 
   6   4  21       98.64      122.46      7.51 o 
 -18   5  21      195.07      196.90     26.14 o 
 -17   5  21       35.40       27.58      5.80 o 
 -16   5  21       31.96       23.63      5.44 o 
 -15   5  21      439.34      416.33     31.52 o 
 -14   5  21       11.25        8.57      2.51 o 
 -13   5  21       12.66       10.70      4.30 o 
 -12   5  21      155.58      171.90      8.54 o 
 -11   5  21      843.14      895.04     27.58 o 
 -10   5  21      116.10       95.44      8.86 o 
  -9   5  21      125.48      117.90      8.33 o 
  -8   5  21        9.96        8.02      2.51 o 
  -7   5  21       70.60       72.02      5.87 o 
  -6   5  21      244.02      244.07     15.06 o 
  -5   5  21      167.10      120.94      7.47 o 
  -4   5  21     1996.08     1972.67     35.69 o 
  -3   5  21      465.67      524.11     21.63 o 
  -2   5  21        4.34        8.87      2.65 o 
  -1   5  21      135.85      110.78      5.38 o 
   0   5  21      388.14      410.36     10.06 o 
   1   5  21       66.73       57.07      5.28 o 
   2   5  21       91.59       81.68      5.37 o 
   3   5  21      417.79      451.97     17.47 o 
   4   5  21      156.14      153.39      8.30 o 
   5   5  21      301.00      248.34     12.36 o 
   6   5  21      566.45      664.09     22.59 o 
 -17   6  21       11.22       10.10      3.43 o 
 -16   6  21       30.32       25.62      4.50 o 
 -15   6  21      512.81      580.15     22.89 o 
 -14   6  21      580.78      569.40     21.26 o 
 -13   6  21      625.32      740.26     35.25 o 
 -12   6  21      145.87      161.09     10.83 o 
 -11   6  21       29.00       26.95      4.43 o 
 -10   6  21       22.77       19.96      3.98 o 
  -9   6  21        0.25        8.55      2.45 o 
  -8   6  21      454.67      448.50     13.46 o 
  -7   6  21       85.53       53.92      4.75 o 
  -6   6  21      532.16      581.72     15.00 o 
  -5   6  21     1212.29     1353.70     22.73 o 
  -4   6  21       43.12       52.98      4.97 o 
  -3   6  21      247.49      218.08     14.12 o 
  -2   6  21      577.36      477.72     14.01 o 
  -1   6  21      375.00      381.55     12.73 o 
   0   6  21      640.45      676.18     16.94 o 
   1   6  21      264.83      259.62     10.37 o 
   2   6  21      135.48      137.03      7.70 o 
   3   6  21      104.77      103.77      6.24 o 
   4   6  21      229.38      256.16     12.21 o 
   5   6  21       13.22       11.93      1.92 o 
 -16   7  21      815.31      848.81     36.00 o 
 -15   7  21      265.01      267.74     17.74 o 
 -14   7  21      135.24      117.69     38.82 o 
 -13   7  21        5.85        6.08      2.14 o 
 -12   7  21      361.65      375.84     18.53 o 
 -11   7  21      492.50      475.88     20.69 o 
 -10   7  21      314.58      327.52     27.35 o 
  -9   7  21      331.33      356.81     14.05 o 
  -8   7  21      205.01      241.53     11.35 o 
  -7   7  21      116.16      113.45      5.78 o 
  -6   7  21      149.79      147.75      6.58 o 
  -5   7  21       31.05       17.89      2.83 o 
  -4   7  21      549.10      550.52     15.90 o 
  -3   7  21      362.19      371.80     12.87 o 
  -2   7  21      181.68      181.22      9.64 o 
  -1   7  21      348.56      380.45     14.71 o 
   0   7  21      333.83      351.35     14.56 o 
   1   7  21      108.41      117.03      6.42 o 
   2   7  21        0.04        4.73      1.70 o 
   3   7  21       38.81       31.10      4.09 o 
   4   7  21      385.22      328.29     15.52 o 
 -15   8  21      158.74      148.97     16.49 o 
 -14   8  21      523.32      501.08     27.07 o 
 -13   8  21     1393.20     1525.18     48.72 o 
 -12   8  21      543.02      601.08     75.63 o 
 -11   8  21      492.46      573.31     28.07 o 
 -10   8  21      197.33      208.11     10.08 o 
  -9   8  21      382.67      424.45     18.18 o 
  -8   8  21      190.18      195.04      9.73 o 
  -7   8  21      970.73     1029.35     28.75 o 
  -6   8  21     1124.16     1187.33     23.58 o 
  -5   8  21     1246.29     1388.75     27.86 o 
  -4   8  21      798.57      827.70     18.37 o 
  -3   8  21       52.76       62.18      4.59 o 
  -2   8  21        1.89        4.29      2.87 o 
  -1   8  21       23.74       34.93      3.75 o 
   0   8  21      100.12       94.80      6.04 o 
   1   8  21      501.83      505.69     25.33 o 
   2   8  21      247.29      226.18     10.91 o 
 -13   9  21      267.22      271.36     16.10 o 
 -12   9  21      131.47      158.43     12.40 o 
 -11   9  21       72.21       81.27      6.35 o 
 -10   9  21     1277.20     1447.53     41.33 o 
  -9   9  21      305.33      315.16     16.17 o 
  -8   9  21      114.90      109.92      9.47 o 
  -7   9  21      127.02      141.15      8.00 o 
  -6   9  21       31.09       37.81      4.02 o 
  -5   9  21      128.33      148.12      8.09 o 
  -4   9  21       75.12       72.83      7.23 o 
  -3   9  21      230.81      201.85     13.95 o 
  -2   9  21      193.47      169.97     13.50 o 
  -1   9  21       45.10       28.63      4.88 o 
   0   9  21      119.40      137.10      8.31 o 
   1   9  21       49.79       59.38      5.12 o 
 -10  10  21      265.34      276.12     13.36 o 
  -9  10  21        3.44       17.22      4.97 o 
  -8  10  21       36.44       55.15      5.43 o 
  -7  10  21       79.34       71.67      6.99 o 
  -6  10  21      924.98      907.91     33.75 o 
  -5  10  21      563.87      517.99     25.49 o 
  -4  10  21      314.92      335.90     19.85 o 
  -3  10  21        0.46        2.78      2.97 o 
  -2  10  21       15.32       14.29      3.17 o 
 -20   0  22      412.41      408.47     35.82 o 
 -19   0  22       55.31       50.94      8.78 o 
 -18   0  22       70.27       65.71     13.17 o 
 -17   0  22       79.97       68.04     12.08 o 
 -16   0  22      236.87      234.03     90.38 o 
 -15   0  22      557.27      485.93     27.74 o 
 -14   0  22     1260.44     1290.11     33.47 o 
 -13   0  22      382.96      376.89     33.64 o 
 -12   0  22       28.15       13.24      2.02 o 
 -11   0  22      811.80      792.39     25.69 o 
 -10   0  22       70.45       56.24      4.76 o 
  -9   0  22        3.60        8.23      2.57 o 
  -8   0  22       37.77       51.20      5.11 o 
  -7   0  22     3083.13     3087.38     60.06 o 
  -6   0  22     6619.05     7385.08    155.71 o 
  -5   0  22     4775.36     5554.04     92.05 o 
  -4   0  22     2757.11     2801.69     77.92 o 
  -3   0  22       38.12       59.67      5.98 o 
  -2   0  22     1774.81     1874.09     61.11 o 
  -1   0  22     3049.04     3447.29     63.33 o 
   0   0  22     1255.08     1297.14     49.79 o 
   1   0  22     1470.96     1562.56     34.99 o 
   2   0  22      542.72      585.73     25.33 o 
   3   0  22        0.09        4.20      2.85 o 
   4   0  22      206.59      176.76     14.87 o 
   5   0  22      661.81      791.84     24.53 o 
   6   0  22       20.63       38.17      4.77 o 
   7   0  22      684.75      618.42     41.29 o 
 -20   1  22      100.15       87.56      8.45 o 
 -19   1  22      137.23      146.83     20.83 o 
 -18   1  22      243.85      233.67     20.37 o 
 -17   1  22      169.90      137.02     14.08 o 
 -16   1  22        7.72       13.01      3.18 o 
 -15   1  22       92.89       91.97      6.84 o 
 -14   1  22       77.53       86.01      6.85 o 
 -13   1  22     2775.51     3145.05     58.34 o 
 -12   1  22      400.33      451.89     15.73 o 
 -11   1  22       42.17       37.82      2.81 o 
 -10   1  22      279.53      275.92     13.40 o 
  -9   1  22        8.09        6.10      1.56 o 
  -8   1  22      353.67      421.72     15.34 o 
  -7   1  22       61.75       94.90      6.45 o 
  -6   1  22      874.40      930.49     20.81 o 
  -5   1  22      703.05      642.69     21.58 o 
  -4   1  22     1390.38     1367.67     29.80 o 
  -3   1  22     1978.10     2009.37     24.19 o 
  -2   1  22     1119.05     1212.69     28.07 o 
  -1   1  22      135.85      163.43     10.73 o 
   0   1  22        4.51        8.84      1.48 o 
   1   1  22      547.37      572.68     16.54 o 
   2   1  22     2724.75     2939.12     77.55 o 
   3   1  22     1204.83     1251.48     19.71 o 
   4   1  22      750.95      840.83     18.01 o 
   5   1  22      354.60      281.87     15.82 o 
   6   1  22       54.76       33.21      3.75 o 
 -19   2  22        0.13       -0.53      5.76 o 
 -18   2  22       97.34      100.17     11.76 o 
 -17   2  22      592.57      626.77     45.99 o 
 -16   2  22      222.47      243.14     15.13 o 
 -15   2  22      303.40      265.11     16.63 o 
 -14   2  22      517.09      523.00     14.48 o 
 -13   2  22      768.53      862.73     31.49 o 
 -12   2  22      104.63      110.52      8.09 o 
 -11   2  22      102.00      119.50      7.78 o 
 -10   2  22      208.01      168.65      9.20 o 
  -9   2  22       12.94       11.65      1.63 o 
  -8   2  22      789.46      887.61     18.58 o 
  -7   2  22     1126.21     1368.96     26.49 o 
  -6   2  22      727.79      847.39     23.21 o 
  -5   2  22      167.63      133.74      8.29 o 
  -4   2  22       29.59       21.41      1.84 o 
  -3   2  22      111.27      115.24      6.57 o 
  -2   2  22     2472.44     2590.40     42.21 o 
  -1   2  22      492.41      548.73     23.20 o 
   0   2  22      519.94      528.27     22.87 o 
   1   2  22     1964.91     2003.67     29.63 o 
   2   2  22      408.04      439.97     13.09 o 
   3   2  22       80.64       77.24      5.18 o 
   4   2  22       92.15       79.97      5.13 o 
   5   2  22      289.90      255.06     13.01 o 
   6   2  22      571.49      730.66     26.48 o 
 -19   3  22      271.05      239.18     17.98 o 
 -18   3  22      259.78      218.42     29.07 o 
 -17   3  22      150.08      162.17     16.25 o 
 -16   3  22       98.80       83.80      6.96 o 
 -15   3  22        2.14        8.69      2.33 o 
 -14   3  22      920.39      990.01     22.82 o 
 -13   3  22      636.40      657.90     15.04 o 
 -12   3  22     1356.01     1437.53     40.23 o 
 -11   3  22      687.36      765.81     21.04 o 
 -10   3  22       43.29       47.26      4.72 o 
  -9   3  22      250.57      258.96     12.16 o 
  -8   3  22       52.68       56.19      3.66 o 
  -7   3  22       56.90       53.01      3.96 o 
  -6   3  22      404.67      435.31     15.93 o 
  -5   3  22      694.61      660.65     20.02 o 
  -4   3  22      588.43      551.49     14.18 o 
  -3   3  22      303.49      394.72     15.41 o 
  -2   3  22      140.61      147.69      8.60 o 
  -1   3  22      219.23      199.56      9.86 o 
   0   3  22      248.62      270.55     10.54 o 
   1   3  22        5.66        4.63      1.55 o 
   2   3  22     1305.39     1306.58     21.05 o 
   3   3  22      899.63      993.36     32.30 o 
   4   3  22      685.93      747.10     23.21 o 
   5   3  22      565.27      545.23     16.17 o 
   6   3  22       42.77       36.82      4.14 o 
 -19   4  22       31.55       27.56      5.76 o 
 -18   4  22        1.50       13.21      4.94 o 
 -17   4  22      107.54      104.97     10.55 o 
 -16   4  22      118.99      133.88     12.67 o 
 -15   4  22      225.39      196.25     13.39 o 
 -14   4  22      601.89      599.43     20.50 o 
 -13   4  22      357.53      415.78     13.98 o 
 -12   4  22        4.29        1.88      1.34 o 
 -11   4  22       13.39       29.75      3.98 o 
 -10   4  22      263.18      272.74     15.88 o 
  -9   4  22      430.76      431.19     16.76 o 
  -8   4  22      521.18      562.64     19.38 o 
  -7   4  22      277.27      330.74     17.71 o 
  -6   4  22      478.00      522.52     19.49 o 
  -5   4  22     1472.46     1585.07     50.32 o 
  -4   4  22     1077.42     1006.38     23.54 o 
  -3   4  22      108.16       99.04      7.10 o 
  -2   4  22      294.28      285.13     13.41 o 
  -1   4  22      304.63      261.87     10.26 o 
   0   4  22      320.15      262.04     25.06 o 
   1   4  22      817.92      802.72     22.12 o 
   2   4  22      101.39       72.29      9.83 o 
   3   4  22        1.38        8.18      5.30 o 
   4   4  22       94.39       83.48      5.41 o 
   5   4  22       46.23       26.36      3.06 o 
 -18   5  22       28.62       11.18      5.47 o 
 -17   5  22       18.58       17.22      4.83 o 
 -16   5  22        6.28        7.85      2.65 o 
 -15   5  22        7.22        8.45      2.28 o 
 -14   5  22       18.86       21.49      3.30 o 
 -13   5  22      129.63      113.02      9.51 o 
 -12   5  22       24.02       23.92      4.08 o 
 -11   5  22       66.22       66.70      5.92 o 
 -10   5  22      209.94      184.00      9.34 o 
  -9   5  22       27.74       17.80      3.04 o 
  -8   5  22        8.79        4.63      1.07 o 
  -7   5  22        0.27        3.45      1.85 o 
  -6   5  22       39.79       38.05      4.14 o 
  -5   5  22      140.22      133.19      8.46 o 
  -4   5  22      233.12      179.04      9.85 o 
  -3   5  22      475.16      422.26     10.66 o 
  -2   5  22       31.53       28.68      2.87 o 
  -1   5  22        1.76        5.00      1.55 o 
   0   5  22        9.35       12.87      1.91 o 
   1   5  22      563.38      530.61     18.32 o 
   2   5  22       75.75       59.91      5.05 o 
   3   5  22       99.12       79.36      5.46 o 
   4   5  22        2.07        3.35      1.29 o 
   5   5  22        9.89        9.35      2.08 o 
 -17   6  22       22.30       24.17      5.45 o 
 -16   6  22       96.29       89.06      7.70 o 
 -15   6  22       15.40        9.64      4.67 o 
 -14   6  22       36.50       28.46      8.81 o 
 -13   6  22      248.64      265.12     16.17 o 
 -12   6  22      227.55      190.58     11.49 o 
 -11   6  22      273.88      305.34     14.92 o 
 -10   6  22        7.09       10.94      2.55 o 
  -9   6  22        0.49        4.56      1.44 o 
  -8   6  22        2.29        8.31      3.83 o 
  -7   6  22      324.37      346.13     11.39 o 
  -6   6  22      484.26      400.40     12.69 o 
  -5   6  22       15.91       10.33      2.91 o 
  -4   6  22      912.72      949.82     22.44 o 
  -3   6  22      489.14      469.51     14.00 o 
  -2   6  22       72.43       77.96      5.15 o 
  -1   6  22      157.60      135.85      6.17 o 
   0   6  22      542.62      491.49     16.35 o 
   1   6  22      171.49      159.63      8.32 o 
   2   6  22      112.36      108.14      7.72 o 
   3   6  22        5.85        4.38      1.57 o 
   4   6  22        3.09        1.53      1.81 o 
 -16   7  22       37.23       37.95      8.70 o 
 -15   7  22       31.22       27.23      6.67 o 
 -14   7  22      152.59      145.87     18.04 o 
 -13   7  22       11.17        6.49      2.36 o 
 -12   7  22       52.10       45.66      7.54 o 
 -11   7  22       53.75       41.76      4.15 o 
 -10   7  22       29.96       13.25      3.22 o 
  -9   7  22      258.66      258.17     11.75 o 
  -8   7  22      129.36      134.31      7.45 o 
  -7   7  22      164.53      174.42      8.87 o 
  -6   7  22       72.94       55.28      5.38 o 
  -5   7  22       41.00       39.07      5.40 o 
  -4   7  22        2.40        4.48      1.85 o 
  -3   7  22      594.70      579.07     16.18 o 
  -2   7  22       43.40       35.50      5.29 o 
  -1   7  22        0.02        1.79      1.69 o 
   0   7  22       14.27        7.67      2.25 o 
   1   7  22        2.88        3.74      2.00 o 
   2   7  22      102.20       80.87      6.73 o 
   3   7  22       18.42       13.65      2.38 o 
 -15   8  22      212.93      195.38     15.05 o 
 -14   8  22      301.61      303.82     29.19 o 
 -13   8  22       30.00       22.33     11.68 o 
 -12   8  22       21.76       18.11      3.69 o 
 -11   8  22       31.30       22.82      3.83 o 
 -10   8  22       93.66      106.64      6.64 o 
  -9   8  22       68.60       68.80      7.60 o 
  -8   8  22        2.95        6.27      2.64 o 
  -7   8  22        0.05        7.36      2.36 o 
  -6   8  22       17.29       24.23      3.38 o 
  -5   8  22       16.51       10.78      6.19 o 
  -4   8  22      107.02      108.39     14.04 o 
  -3   8  22        0.09        3.14      1.23 o 
  -2   8  22       85.17      102.80      7.03 o 
  -1   8  22       19.04       23.65      4.00 o 
   0   8  22        0.04        9.92      3.53 o 
   1   8  22        5.62        7.74      2.20 o 
 -13   9  22       12.09        8.68      2.16 o 
 -12   9  22       16.69       20.03      3.24 o 
 -11   9  22       24.55       26.60      3.79 o 
 -10   9  22        7.10        5.76      5.59 o 
  -9   9  22      231.97      194.46     13.13 o 
  -8   9  22      203.15      237.17     15.38 o 
  -7   9  22       18.68       30.02      3.34 o 
  -6   9  22       53.87       74.47      6.68 o 
  -5   9  22        0.22        3.99      3.10 o 
  -4   9  22        1.90       11.34      2.68 o 
  -3   9  22        0.32        3.58      3.96 o 
  -2   9  22       59.38       70.24      6.82 o 
  -1   9  22      199.84      193.61     11.48 o 
  -9  10  22       17.21       11.89      2.74 o 
  -8  10  22        8.22        3.00      2.26 o 
  -7  10  22       32.78       41.62      4.54 o 
  -6  10  22       71.46      102.89     10.64 o 
  -5  10  22       30.30       42.61      6.87 o 
  -4  10  22       45.08       67.37      7.29 o 
 -19   1  23        4.88       16.11      5.00 o 
 -18   1  23      137.57      119.11     16.24 o 
 -17   1  23       36.35       29.16      6.06 o 
 -16   1  23       31.00       17.29      3.66 o 
 -15   1  23      198.22      163.86     10.75 o 
 -14   1  23      297.72      258.62     13.97 o 
 -13   1  23      306.79      328.60      9.35 o 
 -12   1  23      165.51      162.01     10.33 o 
 -11   1  23        4.24        7.59      1.65 o 
 -10   1  23      257.09      294.73     13.47 o 
  -9   1  23      502.01      505.12     15.88 o 
  -8   1  23       43.99       51.50      3.89 o 
  -7   1  23      198.48      201.72     10.91 o 
  -6   1  23        4.28        7.11      1.71 o 
  -5   1  23      526.10      507.99     14.51 o 
  -4   1  23        1.30        6.07      2.89 o 
  -3   1  23        2.11        7.56      1.87 o 
  -2   1  23       94.64       92.13      6.68 o 
  -1   1  23       15.81       19.96      2.49 o 
   0   1  23      177.99      160.98      7.11 o 
   1   1  23        3.03       11.51      2.21 o 
   2   1  23       38.38       48.70      8.17 o 
   3   1  23       16.76       13.01      2.44 o 
   4   1  23       15.03        6.60      3.01 o 
   5   1  23       22.96       21.23      3.21 o 
   6   1  23       43.36       38.49      4.40 o 
 -19   2  23       45.88       29.83      5.88 o 
 -18   2  23        1.01        6.04      7.18 o 
 -17   2  23        9.21       15.03      3.74 o 
 -16   2  23       96.25       98.02      9.63 o 
 -15   2  23        4.93        7.97      2.71 o 
 -14   2  23        4.64        5.39      1.99 o 
 -13   2  23       97.72       88.77      5.36 o 
 -12   2  23      380.01      328.21     15.49 o 
 -11   2  23      275.24      290.70     13.75 o 
 -10   2  23      276.01      271.95     15.84 o 
  -9   2  23       28.58       18.99      1.97 o 
  -8   2  23      590.02      557.71     19.83 o 
  -7   2  23        5.56        4.45      1.65 o 
  -6   2  23      241.71      254.99     13.78 o 
  -5   2  23      136.63       93.93      7.59 o 
  -4   2  23       48.08       42.93      3.82 o 
  -3   2  23      272.90      269.44     12.87 o 
  -2   2  23       35.41       37.89      3.09 o 
  -1   2  23      123.79      145.44      6.23 o 
   0   2  23        3.25        6.38      1.49 o 
   1   2  23        8.99       11.58      2.17 o 
   2   2  23       21.58       19.22      2.32 o 
   3   2  23      251.32      230.55     11.00 o 
   4   2  23       76.63       65.46      5.29 o 
   5   2  23       18.38       15.32      2.63 o 
 -19   3  23        0.99        2.83      2.34 o 
 -18   3  23       29.95       23.85      5.06 o 
 -17   3  23       90.80       79.50      8.78 o 
 -16   3  23      251.52      228.73     16.86 o 
 -15   3  23      225.53      195.88     11.02 o 
 -14   3  23      331.83      341.73     11.87 o 
 -13   3  23      130.62      136.74      7.43 o 
 -12   3  23        0.66        5.60      1.46 o 
 -11   3  23        9.16       11.52      1.31 o 
 -10   3  23       68.00       49.47      4.23 o 
  -9   3  23      186.81      169.86      9.99 o 
  -8   3  23      102.51       89.70      5.41 o 
  -7   3  23      832.96      938.41     26.01 o 
  -6   3  23      843.17      906.18     24.26 o 
  -5   3  23      880.03      939.72     24.68 o 
  -4   3  23      186.49      144.99      8.65 o 
  -3   3  23       19.25        7.39      2.32 o 
  -2   3  23      165.48      165.74      7.55 o 
  -1   3  23       27.12       22.18      2.73 o 
   0   3  23      209.72      158.57      9.07 o 
   1   3  23      449.04      451.69     30.06 o 
   2   3  23      477.40      477.69     16.25 o 
   3   3  23      120.14      126.04      7.64 o 
   4   3  23        7.89        8.26      3.31 o 
   5   3  23        0.12        5.15      1.47 o 
 -18   4  23      255.68      271.99     30.41 o 
 -17   4  23      120.16      124.93     12.38 o 
 -16   4  23       78.10       41.23      5.19 o 
 -15   4  23      125.90      124.85      9.43 o 
 -14   4  23       70.62       45.52      5.64 o 
 -13   4  23       94.63       99.27      5.91 o 
 -12   4  23      153.78      136.12      7.31 o 
 -11   4  23     1034.06     1169.41     33.93 o 
 -10   4  23     1111.65     1161.61     32.57 o 
  -9   4  23      885.89      873.83     30.88 o 
  -8   4  23     1592.87     1558.88     25.96 o 
  -7   4  23      917.40      932.78     26.90 o 
  -6   4  23      243.95      215.34     13.42 o 
  -5   4  23      556.87      447.07     19.93 o 
  -4   4  23      879.19      923.13     22.02 o 
  -3   4  23      238.06      268.78     10.28 o 
  -2   4  23      413.12      352.40      9.74 o 
  -1   4  23      785.47      831.34     18.98 o 
   0   4  23      704.06      709.17     16.54 o 
   1   4  23        4.78        1.19      2.59 o 
   2   4  23        0.80        5.80      2.56 o 
   3   4  23      291.50      305.23     14.63 o 
   4   4  23       39.62       31.81      3.35 o 
   5   4  23      661.61      617.73     24.00 o 
 -18   5  23        0.71        1.47      4.60 o 
 -17   5  23        0.57        1.99      2.74 o 
 -16   5  23        0.14        4.49      2.16 o 
 -15   5  23      211.56      192.97     12.66 o 
 -14   5  23      227.62      239.57     14.70 o 
 -13   5  23      430.52      468.08     25.86 o 
 -12   5  23      205.26      182.81     10.34 o 
 -11   5  23        1.51        4.91      1.97 o 
 -10   5  23        0.72        8.05      2.75 o 
  -9   5  23       40.94       55.16      4.88 o 
  -8   5  23       24.37       17.22      2.73 o 
  -7   5  23      910.04     1003.98     21.79 o 
  -6   5  23     1030.59     1200.05     20.48 o 
  -5   5  23       80.84       60.77      5.20 o 
  -4   5  23      249.44      215.85      7.54 o 
  -3   5  23      472.67      550.02     14.20 o 
  -2   5  23      168.02      172.38      6.48 o 
  -1   5  23      266.49      260.73      7.67 o 
   0   5  23      275.70      256.49      9.24 o 
   1   5  23      511.87      515.57     15.56 o 
   2   5  23      622.01      694.21     14.33 o 
   3   5  23      364.17      385.68     13.42 o 
   4   5  23       24.16       17.01      2.54 o 
 -17   6  23        3.95        9.21      6.04 o 
 -16   6  23      272.36      293.19     21.27 o 
 -15   6  23      147.71      158.61     13.84 o 
 -14   6  23        0.45        3.94      6.87 o 
 -13   6  23       18.28       25.27      4.07 o 
 -12   6  23       97.57       78.11      5.91 o 
 -11   6  23      248.16      243.14     11.42 o 
 -10   6  23       66.48       88.12      6.18 o 
  -9   6  23        3.40        7.23      1.66 o 
  -8   6  23       25.93       16.01      2.53 o 
  -7   6  23      250.32      256.85     10.12 o 
  -6   6  23        0.24        5.63      1.59 o 
  -5   6  23      385.35      351.88     11.36 o 
  -4   6  23      229.20      237.43      8.38 o 
  -3   6  23      456.11      483.44     15.42 o 
  -2   6  23      286.30      273.44     13.63 o 
  -1   6  23      150.60      179.81     11.10 o 
   0   6  23      140.22      138.79      7.58 o 
   1   6  23       55.47       81.52      6.03 o 
   2   6  23      107.05       93.64      7.26 o 
   3   6  23       75.09       71.83      6.33 o 
 -16   7  23       63.38       63.78      8.46 o 
 -15   7  23      572.26      514.58     28.33 o 
 -14   7  23      961.94      966.77     53.52 o 
 -13   7  23      860.35     1016.17     21.65 o 
 -12   7  23      288.02      319.66     15.59 o 
 -11   7  23      110.78       83.82      6.39 o 
 -10   7  23       40.72       29.50      5.61 o 
  -9   7  23      222.11      151.63      8.28 o 
  -8   7  23       87.91       65.92      6.03 o 
  -7   7  23      401.55      414.61     18.10 o 
  -6   7  23     1104.23     1237.49     24.58 o 
  -5   7  23      534.76      593.86     19.74 o 
  -4   7  23        3.13        4.72      2.13 o 
  -3   7  23       69.39       53.95      4.51 o 
  -2   7  23        1.24        3.17      2.16 o 
  -1   7  23        0.79        6.17      2.13 o 
   0   7  23      156.61      136.14      9.37 o 
   1   7  23      341.41      344.74     19.05 o 
   2   7  23      175.57      162.90     12.26 o 
 -14   8  23        1.69        8.32      3.98 o 
 -13   8  23       23.86       20.77      4.30 o 
 -12   8  23       12.36       14.67      3.14 o 
 -11   8  23      379.96      372.18     16.81 o 
 -10   8  23      504.43      552.22     20.67 o 
  -9   8  23      243.64      268.02     20.55 o 
  -8   8  23      516.79      495.53     19.93 o 
  -7   8  23      198.28      177.11      8.83 o 
  -6   8  23       81.23       72.17      6.46 o 
  -5   8  23        4.60        9.23      3.38 o 
  -4   8  23      330.49      337.07     14.00 o 
  -3   8  23      196.07      194.51     16.56 o 
  -2   8  23      165.31      171.70     10.84 o 
  -1   8  23      421.00      449.92     17.62 o 
   0   8  23      143.73      120.50      9.39 o 
 -12   9  23      350.25      318.37     21.95 o 
 -11   9  23      185.79      157.40      9.99 o 
 -10   9  23       87.98       95.83      7.35 o 
  -9   9  23      207.31      237.42     12.95 o 
  -8   9  23      388.71      417.65     16.45 o 
  -7   9  23      638.91      634.61     29.39 o 
  -6   9  23      326.43      316.89     16.86 o 
  -5   9  23      159.67      149.03     16.37 o 
  -4   9  23       32.12       31.67      4.56 o 
  -3   9  23        5.84        1.60      2.46 o 
  -2   9  23       11.52        8.47      2.47 o 
 -19   0  24       53.25       37.04     10.03 o 
 -18   0  24      578.90      554.54     43.83 o 
 -17   0  24        2.59       -2.97      4.72 o 
 -16   0  24       63.98       64.31      9.01 o 
 -15   0  24     1135.52     1202.30     26.69 o 
 -14   0  24      123.61      152.07      9.23 o 
 -13   0  24       92.23      131.46     10.38 o 
 -12   0  24      391.79      425.99     25.45 o 
 -11   0  24     1448.13     1535.42     38.02 o 
 -10   0  24     3696.30     3856.29    107.66 o 
  -9   0  24     3379.50     3723.62     69.29 o 
  -8   0  24      611.99      717.19     25.58 o 
  -7   0  24     1030.62     1192.37     37.48 o 
  -6   0  24     2139.37     2514.51     49.09 o 
  -5   0  24      625.26      546.35     22.06 o 
  -4   0  24     1860.15     2021.80     38.51 o 
  -3   0  24     1464.95     1505.00     53.39 o 
  -2   0  24     1568.71     1665.05     64.19 o 
  -1   0  24       63.75       81.15      7.30 o 
   0   0  24      142.32      131.93      9.81 o 
   1   0  24      755.67      781.89     27.40 o 
   2   0  24     1298.94     1488.43     62.02 o 
   3   0  24     1934.76     2184.07     91.57 o 
   4   0  24      664.67      682.37     47.32 o 
   5   0  24        6.93        1.11      3.32 o 
 -19   1  24        8.94        3.02      5.88 o 
 -18   1  24       49.79       37.83      7.85 o 
 -17   1  24      161.21      148.40     10.56 o 
 -16   1  24        7.92        4.12      1.63 o 
 -15   1  24      343.07      322.55     12.43 o 
 -14   1  24     1785.60     1931.38     29.84 o 
 -13   1  24     1111.18     1253.55     19.95 o 
 -12   1  24      659.03      780.16     17.02 o 
 -11   1  24        3.75       10.44      2.48 o 
 -10   1  24      322.33      374.09     14.02 o 
  -9   1  24      814.06      879.23     25.21 o 
  -8   1  24     3163.20     3434.84     50.18 o 
  -7   1  24     4653.72     4995.11     92.98 o 
  -6   1  24     2028.59     2304.52     32.45 o 
  -5   1  24       97.99       97.11      6.40 o 
  -4   1  24      373.83      392.65     15.81 o 
  -3   1  24     1032.02     1047.66     24.90 o 
  -2   1  24      903.33     1023.41     22.96 o 
  -1   1  24      377.73      419.24     13.35 o 
   0   1  24      368.99      349.80     12.48 o 
   1   1  24      640.32      636.93     16.09 o 
   2   1  24      184.14      180.09      8.75 o 
   3   1  24        5.68       11.42      3.48 o 
   4   1  24      349.63      371.18     16.51 o 
   5   1  24       84.55       94.06      7.31 o 
 -19   2  24      231.22      202.21     22.12 o 
 -18   2  24      104.72      116.92     12.06 o 
 -17   2  24       42.97       43.53      7.34 o 
 -16   2  24      100.58       72.84      5.98 o 
 -15   2  24      178.48      177.66     11.33 o 
 -14   2  24      986.29     1150.55     21.95 o 
 -13   2  24      521.33      533.75     12.84 o 
 -12   2  24       95.39       93.73      4.73 o 
 -11   2  24      128.39      165.51     11.79 o 
 -10   2  24       56.00       65.24      4.68 o 
  -9   2  24      215.10      211.42     10.66 o 
  -8   2  24        5.33       11.40      2.65 o 
  -7   2  24      254.12      294.92     14.31 o 
  -6   2  24      671.68      720.89     24.18 o 
  -5   2  24     1095.29     1091.64     29.44 o 
  -4   2  24     1626.36     1826.70     27.15 o 
  -3   2  24     1402.07     1551.96     22.56 o 
  -2   2  24       32.97       31.54      3.21 o 
  -1   2  24       15.78        9.34      1.85 o 
   0   2  24        0.78        4.22      2.74 o 
   1   2  24      699.63      753.06     21.28 o 
   2   2  24      994.66     1115.48     26.85 o 
   3   2  24      433.69      467.88     15.95 o 
   4   2  24      205.86      162.84      9.39 o 
   5   2  24      167.41      147.92     11.64 o 
 -19   3  24        4.72        5.82      2.98 o 
 -18   3  24      121.73      130.19     10.45 o 
 -17   3  24       43.19       30.37      5.57 o 
 -16   3  24      310.94      290.92     17.70 o 
 -15   3  24     1440.70     1649.17     59.59 o 
 -14   3  24     1529.36     1753.27     37.50 o 
 -13   3  24      462.08      492.27     20.54 o 
 -12   3  24       17.64        8.98      2.35 o 
 -11   3  24       16.00        6.54      1.24 o 
 -10   3  24      191.84      179.25      8.83 o 
  -9   3  24      528.21      506.61     21.68 o 
  -8   3  24      995.64      978.88     21.83 o 
  -7   3  24     1135.89     1280.12     29.75 o 
  -6   3  24     1550.90     1796.81     30.06 o 
  -5   3  24      381.98      328.82     14.12 o 
  -4   3  24      143.85      149.00      6.48 o 
  -3   3  24     1259.21     1264.72     22.22 o 
  -2   3  24     1190.94     1270.76     19.40 o 
  -1   3  24       51.78       61.97      4.00 o 
   0   3  24     1016.20     1090.31     21.51 o 
   1   3  24      527.30      492.34     16.01 o 
   2   3  24        2.34        2.82      1.63 o 
   3   3  24        1.72        7.62      1.83 o 
   4   3  24        0.89        4.35      2.08 o 
 -18   4  24       64.18       38.92      6.33 o 
 -17   4  24        5.60        8.00      2.17 o 
 -16   4  24        6.82       12.25      3.55 o 
 -15   4  24        7.94        5.76      2.63 o 
 -14   4  24       32.29       28.75      4.48 o 
 -13   4  24      128.43      106.37      6.44 o 
 -12   4  24      110.53      104.30      6.81 o 
 -11   4  24      631.74      727.68     24.53 o 
 -10   4  24      370.52      405.23     16.04 o 
  -9   4  24       38.18       41.45      4.21 o 
  -8   4  24      136.86      108.40      8.58 o 
  -7   4  24       93.23       87.35      5.58 o 
  -6   4  24      593.26      586.59     13.34 o 
  -5   4  24      436.07      403.61     11.60 o 
  -4   4  24      278.35      225.87     12.63 o 
  -3   4  24      746.69      822.49     19.13 o 
  -2   4  24      106.29       91.82      4.85 o 
  -1   4  24       12.03       11.84      3.15 o 
   0   4  24      112.01      106.90      8.51 o 
   1   4  24      361.90      342.41     13.35 o 
   2   4  24      321.03      266.70     12.73 o 
   3   4  24      377.95      381.76     13.03 o 
   4   4  24      103.39       94.27      6.11 o 
 -17   5  24        2.88        1.80      2.24 o 
 -16   5  24       10.42       10.45      2.87 o 
 -15   5  24        7.20        3.74      5.87 o 
 -14   5  24      100.02       77.56      7.49 o 
 -13   5  24       43.28       36.33      4.17 o 
 -12   5  24      223.71      208.17     13.77 o 
 -11   5  24       30.26       18.89      3.76 o 
 -10   5  24      101.14      105.46      5.68 o 
  -9   5  24      142.91      145.41      6.73 o 
  -8   5  24      245.24      174.78      8.85 o 
  -7   5  24      560.81      544.53     15.66 o 
  -6   5  24        9.81       12.88      2.36 o 
  -5   5  24        2.18        3.36      2.28 o 
  -4   5  24      161.17      123.49      6.46 o 
  -3   5  24       17.20       10.26      3.37 o 
  -2   5  24        0.83       13.94      1.93 o 
  -1   5  24       72.56       60.76      4.60 o 
   0   5  24        4.02       10.69      2.05 o 
   1   5  24       20.17       26.54      3.22 o 
   2   5  24        0.16        7.19      2.35 o 
   3   5  24       44.26       34.02      3.53 o 
 -16   6  24       33.15       27.92      4.46 o 
 -15   6  24      107.72       91.95      8.21 o 
 -14   6  24       23.61       22.39      3.92 o 
 -13   6  24        2.77       10.73      3.13 o 
 -12   6  24       20.73       23.10      3.77 o 
 -11   6  24      100.66       93.30      6.80 o 
 -10   6  24      418.64      381.46     14.74 o 
  -9   6  24      213.37      227.84      9.88 o 
  -8   6  24      158.54      148.69      7.23 o 
  -7   6  24      141.54      141.33      9.03 o 
  -6   6  24      302.23      259.93     11.19 o 
  -5   6  24       16.77       10.82      2.92 o 
  -4   6  24      987.95      899.25     31.72 o 
  -3   6  24       24.33       19.09      2.88 o 
  -2   6  24       55.59       23.42      3.34 o 
  -1   6  24      103.47      119.13      7.19 o 
   0   6  24       34.02       37.02      4.19 o 
   1   6  24       72.09       50.96      4.35 o 
   2   6  24      121.75      111.90      7.92 o 
 -15   7  24      184.10      155.22     34.70 o 
 -14   7  24       28.84       19.37      3.79 o 
 -13   7  24       41.90       35.17      4.63 o 
 -12   7  24       72.32       67.63     10.58 o 
 -11   7  24      216.75      237.74     12.33 o 
 -10   7  24       48.09       49.51      4.73 o 
  -9   7  24        0.51        6.48      3.80 o 
  -8   7  24       46.33       32.47      4.21 o 
  -7   7  24      186.83      172.92      8.27 o 
  -6   7  24        3.18       16.05      2.90 o 
  -5   7  24       57.28       51.80      7.00 o 
  -4   7  24       19.73       16.60      2.51 o 
  -3   7  24       72.19       57.68      5.46 o 
  -2   7  24        3.02        8.44      2.22 o 
  -1   7  24       72.89       67.58      6.28 o 
   0   7  24       30.34       23.84      6.68 o 
   1   7  24        0.16        4.95      2.04 o 
 -13   8  24       25.34       23.43      4.79 o 
 -12   8  24        6.68       10.03      2.46 o 
 -11   8  24        2.85       12.58      2.50 o 
 -10   8  24       65.13       51.28      3.90 o 
  -9   8  24      109.85      115.88      7.48 o 
  -8   8  24        6.97        6.10      2.84 o 
  -7   8  24        6.95        3.26      2.35 o 
  -6   8  24       10.61        8.21      4.31 o 
  -5   8  24       59.80       74.65      6.63 o 
  -4   8  24        0.56       11.94      4.19 o 
  -3   8  24        0.10        6.87      2.61 o 
  -2   8  24       49.74       56.53     10.81 o 
  -1   8  24       30.22       41.33      4.66 o 
 -10   9  24       36.25       27.96      5.40 o 
  -9   9  24       52.39       51.08      8.83 o 
  -8   9  24        1.03        7.04      4.35 o 
  -7   9  24       64.24       61.76      5.52 o 
  -6   9  24      139.80      169.54     11.52 o 
  -5   9  24       49.93       68.91      6.72 o 
  -4   9  24       34.30       37.98      6.22 o 
 -19   1  25        2.04        2.17      3.59 o 
 -18   1  25       24.45       27.04      6.13 o 
 -17   1  25      151.01      129.61      9.46 o 
 -16   1  25       20.82       13.02      2.59 o 
 -15   1  25       24.43       15.25      2.22 o 
 -14   1  25       42.32       30.46      3.16 o 
 -13   1  25      163.26      177.20      7.62 o 
 -12   1  25       16.57       26.70      2.88 o 
 -11   1  25       12.72        6.38      1.35 o 
 -10   1  25      179.07      164.48     11.07 o 
  -9   1  25      345.74      312.86     15.07 o 
  -8   1  25      156.37      168.42     10.48 o 
  -7   1  25      140.15      132.61      8.73 o 
  -6   1  25        4.75        3.93      1.73 o 
  -5   1  25       83.98       83.95      5.92 o 
  -4   1  25      236.18      241.90      9.78 o 
  -3   1  25       28.18       41.34      3.80 o 
  -2   1  25        3.98       10.61      3.51 o 
  -1   1  25      152.63      150.63      6.12 o 
   0   1  25       28.44       23.52      2.40 o 
   1   1  25       11.33       12.58      2.66 o 
   2   1  25        5.27        8.05      2.02 o 
   3   1  25        1.06        4.62      1.98 o 
   4   1  25       52.24       52.02      5.16 o 
 -19   2  25       28.48       16.61      8.26 o 
 -18   2  25        0.23       -1.79      2.92 o 
 -17   2  25       18.40       22.04      3.40 o 
 -16   2  25      238.28      220.03     11.45 o 
 -15   2  25      513.58      480.63     18.65 o 
 -14   2  25       97.24      103.07      5.22 o 
 -13   2  25        7.22        1.42      1.21 o 
 -12   2  25       71.63       76.47      4.89 o 
 -11   2  25       33.64       25.63      2.79 o 
 -10   2  25       69.60       63.19      4.85 o 
  -9   2  25        1.15        3.42      1.74 o 
  -8   2  25       94.96      124.25      8.79 o 
  -7   2  25      259.85      306.16     14.13 o 
  -6   2  25      110.59      128.62      6.53 o 
  -5   2  25      235.57      242.67      9.61 o 
  -4   2  25        0.30       11.26      3.43 o 
  -3   2  25      138.34      130.23      6.01 o 
  -2   2  25       19.44       17.43      2.32 o 
  -1   2  25      174.15      171.79      7.59 o 
   0   2  25      129.86      120.18      5.82 o 
   1   2  25        0.94        7.76      1.72 o 
   2   2  25       11.78        8.91      2.24 o 
   3   2  25        0.15        4.35      1.30 o 
   4   2  25        2.95        8.60      1.72 o 
 -18   3  25       78.32       82.94      7.56 o 
 -17   3  25       52.33       38.25      4.95 o 
 -16   3  25      117.21      105.57      8.04 o 
 -15   3  25      235.40      252.65     13.24 o 
 -14   3  25       25.01       15.30      2.52 o 
 -13   3  25      159.92      156.23     10.13 o 
 -12   3  25      440.42      447.37     15.71 o 
 -11   3  25      669.07      832.08     20.38 o 
 -10   3  25      381.29      379.16      9.82 o 
  -9   3  25      438.70      431.92     16.33 o 
  -8   3  25      211.44      178.81      8.51 o 
  -7   3  25       63.29       44.30      4.04 o 
  -6   3  25       69.30       66.14      5.80 o 
  -5   3  25      285.19      283.79     13.34 o 
  -4   3  25      360.59      368.79     15.73 o 
  -3   3  25       13.01       13.42      2.95 o 
  -2   3  25      153.16      119.79      5.74 o 
  -1   3  25       48.25       54.33      4.59 o 
   0   3  25       27.48       21.46      2.57 o 
   1   3  25       82.44       77.10      4.73 o 
   2   3  25       22.40       25.48      2.88 o 
   3   3  25       17.09       16.32      2.34 o 
 -18   4  25       18.64        5.06      2.78 o 
 -17   4  25        1.49        5.06      2.13 o 
 -16   4  25       31.40       23.07      3.89 o 
 -15   4  25      143.77      158.56     10.97 o 
 -14   4  25      696.24      780.01     21.73 o 
 -13   4  25      443.13      451.14     19.75 o 
 -12   4  25      300.84      235.12     12.08 o 
 -11   4  25      489.48      547.63     16.66 o 
 -10   4  25      344.11      373.85     13.72 o 
  -9   4  25       28.20       20.88      3.16 o 
  -8   4  25      461.85      467.20     15.13 o 
  -7   4  25      906.76      947.73     23.36 o 
  -6   4  25     1207.46     1272.66     23.17 o 
  -5   4  25     1080.35     1146.88     27.38 o 
  -4   4  25      712.56      738.29     27.36 o 
  -3   4  25      386.30      425.54     14.14 o 
  -2   4  25       19.78       11.12      1.96 o 
  -1   4  25      266.59      290.08     11.98 o 
   0   4  25      276.55      271.03     11.37 o 
   1   4  25      852.49      938.87     19.40 o 
   2   4  25      632.99      605.00     20.57 o 
   3   4  25      204.75      221.24     12.04 o 
 -17   5  25      123.58       95.25      8.74 o 
 -16   5  25      171.66      146.90     11.17 o 
 -15   5  25       41.87       38.05      5.21 o 
 -14   5  25      379.42      350.52     22.11 o 
 -13   5  25       16.33       17.54      3.01 o 
 -12   5  25      118.28      130.55      7.75 o 
 -11   5  25      582.46      654.91     25.77 o 
 -10   5  25      300.43      294.20     10.52 o 
  -9   5  25       33.22       21.94      2.76 o 
  -8   5  25      652.38      660.38     24.36 o 
  -7   5  25      132.60      114.37      7.47 o 
  -6   5  25      177.08      156.97      7.73 o 
  -5   5  25      498.91      488.83     15.63 o 
  -4   5  25       32.25       48.50      5.36 o 
  -3   5  25        2.24        1.76      1.73 o 
  -2   5  25       89.88       74.50      5.29 o 
  -1   5  25      267.49      265.48     12.27 o 
   0   5  25      160.16      163.31      8.86 o 
   1   5  25        3.34       13.18      2.73 o 
   2   5  25        1.70        4.80      1.83 o 
 -16   6  25      180.56      187.70     12.88 o 
 -15   6  25      135.21      128.39     12.00 o 
 -14   6  25      219.67      226.18     13.53 o 
 -13   6  25      247.18      282.41     16.86 o 
 -12   6  25        1.12        5.87      2.01 o 
 -11   6  25        7.58        9.33      2.28 o 
 -10   6  25       70.91       60.15      9.49 o 
  -9   6  25        0.32        5.21      1.65 o 
  -8   6  25        3.13        6.47      1.72 o 
  -7   6  25      871.50      937.83     57.86 o 
  -6   6  25      296.39      312.74     15.93 o 
  -5   6  25        4.50        6.30      1.83 o 
  -4   6  25       63.96       54.91      4.16 o 
  -3   6  25        0.21        4.04      2.50 o 
  -2   6  25       18.82       15.55      2.71 o 
  -1   6  25       32.00       47.73      4.51 o 
   0   6  25      330.23      350.77     15.23 o 
   1   6  25       64.36       58.43      5.67 o 
 -15   7  25      331.58      330.77     33.20 o 
 -14   7  25       76.83       50.75      5.83 o 
 -13   7  25        1.06        6.89      2.37 o 
 -12   7  25       75.48       59.57      4.42 o 
 -11   7  25      266.41      292.52     15.82 o 
 -10   7  25      157.78      170.23      9.30 o 
  -9   7  25      212.47      228.41     15.66 o 
  -8   7  25      228.28      210.58     11.13 o 
  -7   7  25      401.40      397.57     24.54 o 
  -6   7  25        2.47        3.01      2.16 o 
  -5   7  25      137.40      120.80      6.52 o 
  -4   7  25      625.28      663.00     19.68 o 
  -3   7  25      606.58      641.38     17.80 o 
  -2   7  25      207.11      169.56     11.38 o 
  -1   7  25      193.39      183.09     12.66 o 
   0   7  25       28.07       10.21      4.90 o 
 -12   8  25      342.27      327.40     17.66 o 
 -11   8  25        3.03        3.54      2.15 o 
 -10   8  25        5.93        4.28      4.27 o 
  -9   8  25      134.65      128.11      8.15 o 
  -8   8  25      118.47      126.95      8.11 o 
  -7   8  25      124.88      141.08      8.94 o 
  -6   8  25      545.92      610.56     25.08 o 
  -5   8  25      574.90      555.14     26.13 o 
  -4   8  25       45.03       41.89      6.12 o 
  -3   8  25       32.12       41.68      5.45 o 
 -19   0  26      257.59      183.19     31.12 o 
 -18   0  26       34.38       20.19      4.14 o 
 -17   0  26       11.89       28.30      4.31 o 
 -16   0  26      224.32      225.16     15.34 o 
 -15   0  26     1947.77     1900.36     47.38 o 
 -14   0  26     1313.81     1389.44     26.96 o 
 -13   0  26     1927.10     2308.74     46.73 o 
 -12   0  26      101.57      104.99     10.43 o 
 -11   0  26      156.98      167.55     13.63 o 
 -10   0  26      194.16      254.29     13.45 o 
  -9   0  26     1003.94     1111.77     32.93 o 
  -8   0  26     1676.56     1632.36     31.61 o 
  -7   0  26     1443.29     1569.69     41.03 o 
  -6   0  26      353.24      391.65     20.68 o 
  -5   0  26       80.52       89.11      6.59 o 
  -4   0  26       43.06       38.39      5.40 o 
  -3   0  26       22.43       28.68      4.27 o 
  -2   0  26        2.51       13.48      3.34 o 
  -1   0  26      202.00      221.32     13.48 o 
   0   0  26     1309.86     1374.29     39.31 o 
   1   0  26      853.98      934.48     26.94 o 
   2   0  26      414.58      445.16     28.87 o 
   3   0  26       91.66      100.40     12.74 o 
 -19   1  26      424.34      442.34     30.83 o 
 -18   1  26      255.61      255.72     26.56 o 
 -17   1  26      280.28      209.38     12.29 o 
 -16   1  26      856.84      977.70     18.59 o 
 -15   1  26       41.68       41.51      3.42 o 
 -14   1  26      998.07     1256.11     19.47 o 
 -13   1  26      899.16     1043.67     24.89 o 
 -12   1  26     1689.76     1825.36     24.62 o 
 -11   1  26      952.38      999.86     18.59 o 
 -10   1  26      863.58     1043.77     21.20 o 
  -9   1  26       81.90       97.64      4.80 o 
  -8   1  26      587.34      652.95     14.52 o 
  -7   1  26      763.66      821.71     16.90 o 
  -6   1  26      549.07      621.24     13.81 o 
  -5   1  26      739.22      730.06     16.94 o 
  -4   1  26      658.56      749.57     18.38 o 
  -3   1  26       86.59       75.23      4.77 o 
  -2   1  26        5.67        9.08      1.97 o 
  -1   1  26       79.90       99.29      5.12 o 
   0   1  26      278.01      273.24     13.97 o 
   1   1  26      627.99      608.07     32.68 o 
   2   1  26      461.29      470.29     16.41 o 
   3   1  26      401.29      418.53     16.85 o 
 -18   2  26      118.38      115.25     12.67 o 
 -17   2  26       29.82       23.50      3.37 o 
 -16   2  26      715.23      824.17     26.73 o 
 -15   2  26     1435.51     1567.44     30.34 o
[truncated: 30,252 more chars]
